# Supplementary material for: Exercise-induced methylation of the Serhl2 promoter and implication for lipid metabolism in rat skeletal muscle
Source: Mol Metab. 2024 Dec 8;92:102081. doi: 10.1016/j.molmet.2024.102081 (PMC11732562; doi:10.1016/j.molmet.2024.102081)
Supplement: Multimedia component 2 — Appendix B1. (Excel file). Supplementary Table S4. List of the promoters in DMRs. [file mmc2.xlsx]

## Sheet: SupTable_S4a_Promoter T vs S.up
Supplementary Table S4 (a) List of the promoters in differential methylated regions (DMRs): Upregulated after training
Promoter MeDIP Signal Profiles for T vs S P-value cutoff: 0.05 Fold Change cutoff: 1.5 Column A: GeneName, the related gene name of investigated promoter region. Column B: Chromosome, the chromosome that the transcript lies in. Column C: Strand, the strand of the transcript. Column D: TSS, The start site of the transcript. Column E: TTS, The end site of the transcript. Column F: GeneLength, the l…
T vs S UP (Promoters)
Promoter information								P-value, fold change, regulation			Group MeDIP-score (Read-counts/kb)		MeDIP-score (Read-counts/kb)						Relative Methylation level (Read-counts/kb/CpGNumber)						Read-counts(normalized)						Read-counts(raw)															MeDIP-score (Read-counts/kb)
GeneName	Chromosome	Strand	TSS	TTS	GeneLength	CpGNumber(Promoter Region)	Promoter_Classification	P-value (T vs S)	Fold Change (T vs S)	Regulation	group T	group S	16T	19T	26T	15S	24S	28S	16T	19T	26T	15S	24S	28S	16T	19T	26T	15S	24S	28S	16T	19T	26T	15S	24S	28S	Accession	GeneID	ProteinID	ProteinName	OMIMID	mRNADescription	CGI_Name	CGI_Length	CpGNumber	16T	19T	26T	15S
Bcl10	chr2	+	270330539	270340102	9563	75	ICP	0.000629339	100	up	0.456667	0	0.42	0.55	0.4	0	0	0	1	1	1	0	0	0	1	1	1	0	0	0	0.0056	0.0074	0.0053	0	0	0	NM_031328	83477	NP_112618	B-cell lymphoma/leukemia 10	0		chr2:270330524-270330782	258	30	4.09	5.36	3.88	0
Ggh	chr5	+	38693590	38716702	23112	108	HCP	0.00661231	100	up	1.36667	0	0.84	1.66	1.6	0	0	0	2	4	4	0	0	0	2	3	4	0	0	0	0.0078	0.0154	0.0148	0	0	0	NM_012960	25455	NP_037092	gamma-glutamyl hydrolase precursor	0	catalyzes the removal of glutamate residues [RGD, Feb 2006]. ##Evidence-Data-START## Transcript exon combination :: BC087602.1, U38379.1 [ECO:0000332] ##Evidence-Data-END##	chr5:38693374-38693942	568	76	1.86	4.87	7.04	0
Hapln4	chr16	-	20939015	20931164	7851	130	HCP	0.011768	100	up	1.00667	0	1.27	0.55	1.2	0	0	0	3	1	3	0	0	0	3	1	3	0	0	0	0.0097	0.0043	0.0092	0	0	0	NM_001108398	361129	NP_001101868	hyaluronan and proteoglycan link protein 4 precursor	0
Olr714	chr3	-	85084258	85083304	954	8	LCP	0.00154325	100	up	1.06	0	1.27	1.11	0.8	0	0	0	3	3	2	0	0	0	3	2	2	0	0	0	0.1584	0.1384	0.1	0	0	0	NM_001000923	405239	NP_001000923	olfactory receptor Olr714	0	Olfactory receptors interact with odorant molecules in the nose, to initiate a neuronal response that triggers the perception of a smell. The olfactory receptor proteins are members of a large family of G-protein-coupled receptors (GPCR) arising from single coding-exon genes. Olfactory receptors share a 7-transmembrane domain structure with many neurotransmitter and hormone receptors and are resp…
Timm17b	chrX	-	16127881	16120797	7084	78	HCP	0.00987946	100	up	0.596667	0	0.84	0.55	0.4	0	0	0	2	1	1	0	0	0	2	1	1	0	0	0	0.0108	0.0071	0.0051	0	0	0	NM_001108249	317374	NP_001101719	translocase of inner mitochondrial membrane 17 homolog B	0		chrX:16127739-16128025	286	32	0	0	0	0
Taar8b	chr1	+	25037234	25038269	1035	18	LCP	0.012144	9.83673	up	1.60667	0.163333	2.11	1.11	1.6	0.49	0	0	5	3	4	1	0	0	5	2	4	1	0	0	0.1173	0.0615	0.0889	0.0272	0	0	NM_175601	319106	NP_783191	trace amine-associated receptor 8b	0	neurotransmitter/neuromodulator of trace amines; responsible for psychiatric disorders, depression and migraine [RGD, Feb 2006].
LOC305806	chr15	+	9878388	9882799	4411	18	LCP	0.0213027	8.22449	up	2.68667	0.326667	1.69	2.77	3.6	0.98	0	0	4	7	9	2	0	0	4	5	9	2	0	0	0.0939	0.1538	0.2	0.0545	0	0	NM_001013993	305806	NP_001014015	uncharacterized protein LOC305806	0
C4b	chr20	-	6396108	6381700	14408	41	LCP	0.00372756	7.30612	up	1.19333	0.163333	1.27	1.11	1.2	0.49	0	0	3	3	3	1	0	0	3	2	3	1	0	0	0.0309	0.027	0.0293	0.012	0	0	NM_001002805	406161	NP_001002805	complement component 4, gene 2 precursor	0
Vom1r33	chr9	+	100877963	100878881	918	11	LCP	0.0195204	6.90816	up	2.25667	0.326667	2.96	2.21	1.6	0.98	0	0	7	6	4	2	0	0	7	4	4	2	0	0	0.2688	0.2013	0.1455	0.0891	0	0	NM_001008942	292580	NP_001008942	vomeronasal 1 receptor 33	0
Vom1r39	chr9	+	100877963	100878881	918	11	LCP	0.0195204	6.90816	up	2.25667	0.326667	2.96	2.21	1.6	0.98	0	0	7	6	4	2	0	0	7	4	4	2	0	0	0.2688	0.2013	0.1455	0.0891	0	0	NM_001167551	100312670	NP_001161023	vomeronasal 1 receptor Vom1r39	0
Vom1r64	chr9	+	100877963	100878881	918	11	LCP	0.0195204	6.90816	up	2.25667	0.326667	2.96	2.21	1.6	0.98	0	0	7	6	4	2	0	0	7	4	4	2	0	0	0.2688	0.2013	0.1455	0.0891	0	0	NM_001167554	100312751	NP_001161026	vomeronasal 1 receptor 64	0
Vom2r17	chr8	+	4336750	4352521	15771	9	LCP	0.00177694	6.24573	up	6.1	0.976667	6.76	5.54	6	0	0.88	2.05	17	14	15	0	2	5	16	10	15	0	1	3	0.7509	0.615	0.6667	0	0.0978	0.2277	NM_001099491	690716	NP_001092961	vomeronasal 2 receptor, 17 precursor	0
Vom2r22	chr8	+	4336750	4392408	55658	9	LCP	0.00177694	6.24573	up	6.1	0.976667	6.76	5.54	6	0	0.88	2.05	17	14	15	0	2	5	16	10	15	0	1	3	0.7509	0.615	0.6667	0	0.0978	0.2277	NM_001099656	690758	NP_001093126	vomeronasal 2 receptor, 22 precursor	0
Olr1058	chr7	+	16561492	16562431	939	7	LCP	0.0400906	6.16327	up	1.00667	0.163333	1.27	0.55	1.2	0.49	0	0	3	1	3	1	0	0	3	1	3	1	0	0	0.181	0.0791	0.1714	0.07	0	0	NM_001000066	288832	NP_001000066	olfactory receptor Olr1058	0	Olfactory receptors interact with odorant molecules in the nose, to initiate a neuronal response that triggers the perception of a smell. The olfactory receptor proteins are members of a large family of G-protein-coupled receptors (GPCR) arising from single coding-exon genes. Olfactory receptors share a 7-transmembrane domain structure with many neurotransmitter and hormone receptors and are resp…
Olr141	chr1	-	175364193	175363242	951	17	LCP	0.0387854	5.33063	up	10.9633	2.05667	9.29	7.2	16.4	3.92	0.88	1.37	23	18	41	10	2	3	22	13	41	8	1	2	0.5466	0.4233	0.9647	0.2307	0.0518	0.0804	NM_001001274	293280	NP_001001274	olfactory receptor Olr141	0	Olfactory receptors interact with odorant molecules in the nose, to initiate a neuronal response that triggers the perception of a smell. The olfactory receptor proteins are members of a large family of G-protein-coupled receptors (GPCR) arising from single coding-exon genes. Olfactory receptors share a 7-transmembrane domain structure with many neurotransmitter and hormone receptors and are resp…
Vom2r69	chr14	+	1006115	1019603	13488	8	LCP	0.0125104	4.53012	up	2.50667	0.553333	2.11	2.21	3.2	0.98	0	0.68	5	6	8	2	0	2	5	4	8	2	0	1	0.264	0.2768	0.4	0.1226	0	0.0854	NM_001099468	289433	NP_001092938	vomeronasal 2 receptor 69 precursor	0
Fam60a	chr16	+	18319806	18335597	15791	32	ICP	0.0381008	4.48299	up	2.19667	0.49	2.53	1.66	2.4	1.47	0	0	6	4	6	4	0	0	6	3	6	3	0	0	0.0792	0.0519	0.075	0.046	0	0	NM_001134711	686611	NP_001128183	family with sequence similarity 60, member A	0
Vom2r60	chr12	+	6185435	6564837	379402	12	LCP	0.0449128	4.14286	up	3.38333	0.816667	3.38	2.77	4	2.45	0	0	8	7	10	6	0	0	8	5	10	5	0	0	0.2816	0.2306	0.3333	0.2043	0	0	NM_001099480	501794	NP_001092950	vomeronasal 2 receptor 60 precursor	0
Gls	chr9	+	53923144	53971447	48303	75	ICP	0.0130857	4.13861	up	4.18	1.01	5.07	3.87	3.6	0.98	0	2.05	13	10	9	2	0	5	12	7	9	2	0	3	0.0676	0.0517	0.048	0.0131	0	0.0273	NM_001109968	24398	NP_001103438	glutaminase kidney isoform, mitochondrial isoform b	0	catalyzes the conversion of L-glutamine and H2O to L-glutamate and NH3 in glutamine catabolism [RGD, Feb 2006].	chr9:53923162-53923536	374	46	19.76	18.5	10.7	6.55
Olr1468	chr10	-	59697103	59696158	945	28	LCP	0.0156575	4.13253	up	2.28667	0.553333	1.69	2.77	2.4	0.98	0	0.68	4	7	6	2	0	2	4	5	6	2	0	1	0.0603	0.0988	0.0857	0.035	0	0.0244	NM_001000724	404977	NP_001000724	olfactory receptor-like protein I15	0	Olfactory receptors interact with odorant molecules in the nose, to initiate a neuronal response that triggers the perception of a smell. The olfactory receptor proteins are members of a large family of G-protein-coupled receptors (GPCR) arising from single coding-exon genes. Olfactory receptors share a 7-transmembrane domain structure with many neurotransmitter and hormone receptors and are resp…
Kbtbd6	chr15	+	65395105	65396863	1758	110	ICP	0.0493956	4.09686	up	5.21667	1.27333	6.76	6.09	2.8	2.45	0	1.37	17	15	7	6	0	3	16	11	7	5	0	2	0.0614	0.0554	0.0255	0.0223	0	0.0124	NM_001012045	306073	NP_001012045	kelch repeat and BTB domain-containing protein 6	0		chr15:65395157-65395856	699	76	3.02	5.94	2.86	3.51
LOC689770	chr4	-	227427294	227379692	47602	21	LCP	0.0281543	3.79134	up	3.21	0.846667	2.96	3.87	2.8	0.49	0	2.05	7	10	7	1	0	5	7	7	7	1	0	3	0.1408	0.1845	0.1333	0.0233	0	0.0976	NM_001142304	689770	NP_001135776	C-type lectin domain family 2 member d4	0
Vom2r18	chr8	+	4336598	4354254	17656	9	LCP	0.0112235	3.71215	up	5.80333	1.56333	5.07	5.54	6.8	0	2.64	2.05	13	14	17	0	7	5	12	10	17	0	3	3	0.5632	0.615	0.7556	0	0.2935	0.2277	NM_173318	286984	NP_775440	vomeronasal 2 receptor, 18	0	putative pheromone receptor; may play a role in neuroendocrine responses and behavior [RGD, Feb 2006]. ##Evidence-Data-START## Transcript exon combination :: AF016181.1 [ECO:0000332] ##Evidence-Data-END##
Zfp418	chr1	+	71012577	71025541	12964	38	ICP	0.0158113	3.70698	up	2.65667	0.716667	2.96	2.21	2.8	1.47	0	0.68	7	6	7	4	0	2	7	4	7	3	0	1	0.0778	0.0583	0.0737	0.0387	0	0.018	NM_001191620	292548	NP_001178549	zinc finger protein 418	0
LOC310926	chr1	-	13508161	13501366	6795	245	HCP	0.0275174	3.62952	up	28.4433	7.83667	25.34	21.59	38.4	9.81	12.33	1.37	63	54	96	25	31	3	60	39	96	20	14	2	0.1034	0.0881	0.1567	0.04	0.0503	0.0056	NM_001025002	310926	NP_001020173	uncharacterized protein LOC310926	0
Olr1445	chr10	+	44329792	44330713	921	16	LCP	0.0473234	3.61969	up	6.25	1.72667	5.49	8.86	4.4	2.45	0	2.73	14	22	11	6	0	7	13	16	11	5	0	4	0.3432	0.5535	0.275	0.1532	0	0.1707	NM_001000958	405307	NP_001000958	olfactory receptor Olr1445	0	Olfactory receptors interact with odorant molecules in the nose, to initiate a neuronal response that triggers the perception of a smell. The olfactory receptor proteins are members of a large family of G-protein-coupled receptors (GPCR) arising from single coding-exon genes. Olfactory receptors share a 7-transmembrane domain structure with many neurotransmitter and hormone receptors and are resp…
Zfp36l2	chr6	-	7362018	7357980	4038	256	HCP	0.0468676	3.42473	up	6.37	1.86	5.91	7.2	6	4.9	0	0.68	15	18	15	12	0	2	14	13	15	10	0	1	0.0231	0.0281	0.0234	0.0192	0	0.0027	NM_001036626	298765	NP_001031703	butyrate response factor 2	0		chr6:7359685-7362803	3118	313	8.13	5.77	8.02	9.43
Pign	chr13	-	30820235	30676675	143560	58	ICP	0.0333567	3.41786	up	21.43	6.27	18.58	24.91	20.8	14.71	0	4.1	46	62	52	37	0	10	44	45	52	30	0	6	0.3204	0.4295	0.3586	0.2536	0	0.0707	NM_001100584	309051	NP_001094054	GPI ethanolamine phosphate transferase 1	0		chr13:30820390-30821185	795	67	39.85	43.52	44.03	43.17
Olr610	chr3	-	83026284	83025338	946	13	LCP	0.0119916	3.40736	up	8.33667	2.44667	7.6	9.41	8	3.92	0	3.42	19	24	20	10	0	9	18	17	20	8	0	5	0.5848	0.7238	0.6154	0.3017	0	0.2627	NM_001000336	295836	NP_001000336	olfactory receptor Olr610	0	Olfactory receptors interact with odorant molecules in the nose, to initiate a neuronal response that triggers the perception of a smell. The olfactory receptor proteins are members of a large family of G-protein-coupled receptors (GPCR) arising from single coding-exon genes. Olfactory receptors share a 7-transmembrane domain structure with many neurotransmitter and hormone receptors and are resp…
Mmachc	chr5	-	139357898	139351761	6137	50	ICP	0.0177166	3.29667	up	28.0767	8.51667	29.14	29.89	25.2	16.67	0	8.88	73	75	63	42	0	22	69	54	63	34	0	13	0.5829	0.5978	0.504	0.3334	0	0.1776	NM_001107962	313520	NP_001101432	methylmalonic aciduria (cobalamin deficiency) cblC type, with homocystinuria	0
Olr698	chr3	-	84957924	84956976	948	12	LCP	0.0278272	3.26703	up	7.99333	2.44667	10.14	6.64	7.2	3.92	0	3.42	25	17	18	10	0	9	24	12	18	8	0	5	0.8447	0.5535	0.6	0.3268	0	0.2846	NM_001000513	311179	NP_001000513	olfactory receptor Olr698	0	Olfactory receptors interact with odorant molecules in the nose, to initiate a neuronal response that triggers the perception of a smell. The olfactory receptor proteins are members of a large family of G-protein-coupled receptors (GPCR) arising from single coding-exon genes. Olfactory receptors share a 7-transmembrane domain structure with many neurotransmitter and hormone receptors and are resp…
Pip	chr4	+	136110484	136114779	4295	9	LCP	0.0186963	3.24058	up	20.07	6.19333	16.47	22.14	21.6	8.33	0	10.25	41	55	54	21	0	26	39	40	54	17	0	15	1.8303	2.4601	2.4	0.926	0	1.1383	NM_022708	64673	NP_073199	prolactin-inducible protein homolog precursor	0	secretory protein localized to acinar cells of neonatal and adult submandibular and parotid glands, also expressed in sublingual glands [RGD, Feb 2006]. Sequence Note: removed 1 base from the 3' end that did not align to the reference genome assembly. ##Evidence-Data-START## Transcript exon combination :: AF054270.1, BF525265.1 [ECO:0000332] ##Evidence-Data-END##
Isg20l2	chr2	+	206705208	206714694	9486	103	HCP	0.0436489	3.21053	up	20.3333	6.33333	16.89	24.91	19.2	14.22	0	4.78	42	62	48	36	0	12	40	45	48	29	0	7	0.164	0.2418	0.1864	0.138	0	0.0464	NM_001007741	361977	NP_001007742	interferon-stimulated 20 kDa exonuclease-like 2	0		chr2:206704944-206705426	482	61	35.05	45.94	49.79	27.97
LOC690344	chr1	-	232014699	232013920	779	51	ICP	0.0151652	3.1501	up	26.7233	8.48333	23.23	22.14	34.8	12.26	7.04	6.15	58	55	87	31	18	15	55	40	87	25	8	9	0.4555	0.4341	0.6824	0.2403	0.1381	0.1205	NM_001168661	690344	NP_001162132	uncharacterized protein LOC690344	0
Sdcbp	chr5	+	24256109	24283036	26927	94	HCP	0.0160646	1.50226	up	27.7167	18.45	26.61	29.34	27.2	15.2	17.61	22.54	67	73	68	38	44	56	63	53	68	31	20	33	0.2831	0.3121	0.2894	0.1617	0.1873	0.2398	NM_031986	83841	NP_114192	syntenin-1	0	a neurofascin-binding protein [RGD, Feb 2006]. Publication Note: This RefSeq record includes a subset of the publications that are available for this gene. Please see the Gene record to access additional publications. ##Evidence-Data-START## Transcript exon combination :: AF248548.1, BC064651.1 [ECO:0000332] ##Evidence-Data-END##	chr5:24255924-24256463	539	62	60.73	71.89	79.78	20.47
Rn28s	chr14	+	46827554	46831745	4191	273	HCP	0.0225026	2.9572	up	18.4233	6.23	16.05	18.82	20.4	9.81	0	8.88	40	47	51	25	0	22	38	34	51	20	0	13	0.0588	0.0689	0.0747	0.0359	0	0.0325	NR_046246	100861535			0	The sequences coding for ribosomal RNAs are present as rDNA repeating units distributed on the short arms of chromosomes 3, 11, and 12. A 45S rRNA which serves as the precursor for the 18S, 5.8S and 28S rRNA, is transcribed from each rDNA unit by RNA polymerase I. The number of rDNA repeating units varies between individuals and from chromosome to chromosome, although usually 30 to 40 repeats are…
Golph3	chr2	-	82327662	82299651	28011	132	HCP	0.0380733	2.81798	up	26.01	9.23	19.43	31	27.6	15.2	0.88	11.61	49	77	69	38	2	29	46	56	69	31	1	17	0.1472	0.2348	0.2091	0.1151	0.0067	0.088	NM_023977	78961	NP_076467	Golgi phosphoprotein 3	0	a putative trans-Golgi protein [RGD, Feb 2006]. ##Evidence-Data-START## Transcript exon combination :: BC092568.1, AF311954.1 [ECO:0000332] ##Evidence-Data-END##	chr2:82327377-82327939	562	79	22.55	86.18	48.04	37.07
Olr1585	chr13	+	96631729	96640658	8929	20	LCP	0.0210976	2.77113	up	10.4933	3.78667	10.56	10.52	10.4	7.35	2.64	1.37	26	26	26	18	7	3	25	19	26	15	3	2	0.528	0.5258	0.52	0.3677	0.1321	0.0683	NM_001001109	406005	NP_001001109	olfactory receptor Olr1585	0	Olfactory receptors interact with odorant molecules in the nose, to initiate a neuronal response that triggers the perception of a smell. The olfactory receptor proteins are members of a large family of G-protein-coupled receptors (GPCR) arising from single coding-exon genes. Olfactory receptors share a 7-transmembrane domain structure with many neurotransmitter and hormone receptors and are resp…
Aqr	chr3	-	112213881	112143848	70033	60	ICP	0.00494256	1.50228	up	26.35	17.54	24.08	26.57	28.4	17.65	15.85	19.12	60	66	71	44	40	48	57	48	71	36	18	28	0.4012	0.4428	0.4733	0.2942	0.2642	0.3187	NM_001100987	366163	NP_001094457	intron-binding protein aquarius	0		chr3:112213690-112213920	230	20	59.68	24.07	78.26	47.96
LOC363337	chr19	-	38819296	38815346	3950	24	LCP	0.0373777	2.68936	up	2.10667	0.783333	2.11	2.21	2	1.47	0.88	0	5	6	5	4	2	0	5	4	5	3	1	0	0.088	0.0923	0.0833	0.0613	0.0367	0	NM_001014221	363337	NP_001014243	uncharacterized protein LOC363337	0
Pof1b	chrX	-	84115822	84048664	67158	26	LCP	0.0479116	2.59902	up	19.4233	7.47333	21.54	19.93	16.8	14.71	0.88	6.83	54	50	42	37	2	17	51	36	42	30	1	10	0.8285	0.7664	0.6462	0.5657	0.0339	0.2627	NM_001106934	302328	NP_001100404	protein POF1B	0
Lyve1	chr1	-	182664312	182650924	13388	58	ICP	0.0380957	1.50736	up	26.64	17.6733	26.61	24.91	28.4	21.57	12.33	19.12	67	62	71	54	31	48	63	45	71	44	14	28	0.4588	0.4295	0.4897	0.3719	0.2125	0.3297	NM_001106286	293186	NP_001099756	lymphatic vessel endothelial hyaluronic acid receptor 1	0
Olr527	chr3	-	81098425	81097477	948	6	LCP	0.00748812	2.54076	up	7.37667	2.90333	7.18	7.75	7.2	2.94	4.4	1.37	18	19	18	7	11	3	17	14	18	6	5	2	1.1967	1.2915	1.2	0.4903	0.7338	0.2277	NM_001000675	404878	NP_001000675	olfactory receptor Olr527	0	Olfactory receptors interact with odorant molecules in the nose, to initiate a neuronal response that triggers the perception of a smell. The olfactory receptor proteins are members of a large family of G-protein-coupled receptors (GPCR) arising from single coding-exon genes. Olfactory receptors share a 7-transmembrane domain structure with many neurotransmitter and hormone receptors and are resp…
Map3k2	chr18	+	24676279	24740722	64443	137	HCP	0.0057166	2.51564	up	20.1	7.99	16.47	21.03	22.8	10.3	6.16	7.51	41	53	57	26	15	19	39	38	57	21	7	11	0.1202	0.1535	0.1664	0.0751	0.045	0.0548	NM_138503	171492	NP_612512	mitogen-activated protein kinase kinase kinase 2	0	activates MAPK/ERK kinase 1; may play a role in cell proliferation [RGD, Feb 2006]. Sequence Note: The RefSeq transcript and protein were derived from genomic sequence to make the sequence consistent with the reference genome assembly. The genomic coordinates used for the transcript record were based on alignments.	chr18:24675946-24676771	825	101	30.72	46.97	31.52	22.28
Cdc42	chr5	-	159485125	159447272	37853	131	HCP	0.0248319	2.51081	up	15.8767	6.32333	15.21	11.62	20.8	7.35	6.16	5.46	38	29	52	18	15	14	36	21	52	15	7	8	0.1161	0.0887	0.1588	0.0561	0.0471	0.0417	NM_171994	64465	NP_741991	cell division control protein 42 homolog precursor	0	small GTPase; involved in formation of cellular asymmetry [RGD, Feb 2006]. Publication Note: This RefSeq record includes a subset of the publications that are available for this gene. Please see the Gene record to access additional publications. ##Evidence-Data-START## Transcript exon combination :: BC060535.1, FQ225045.1 [ECO:0000332] ##Evidence-Data-END##	chr5:159484424-159485346	922	118	13.74	15.01	31.45	7.98
Arrdc3	chr2	+	8617991	8627696	9705	105	HCP	0.0275286	2.51035	up	18.1833	7.24333	19.85	15.5	19.2	11.77	1.76	8.2	50	39	48	29	4	20	47	28	48	24	2	12	0.1891	0.1476	0.1829	0.1121	0.0168	0.0781	NM_001007797	309945	NP_001007798	arrestin domain-containing protein 3	0		chr2:8619897-8620785	888	91	26.16	20.26	14.64	22.08
Olr1307	chr8	-	43291072	43290136	936	18	LCP	0.0420495	2.50877	up	13.8233	5.51	13.94	12.73	14.8	8.33	0	8.2	35	32	37	21	0	20	33	23	37	17	0	12	0.7743	0.7073	0.8222	0.463	0	0.4553	NM_001000519	315573	NP_001000519	olfactory receptor Olr1307	0	Olfactory receptors interact with odorant molecules in the nose, to initiate a neuronal response that triggers the perception of a smell. The olfactory receptor proteins are members of a large family of G-protein-coupled receptors (GPCR) arising from single coding-exon genes. Olfactory receptors share a 7-transmembrane domain structure with many neurotransmitter and hormone receptors and are resp…
Tnrc18	chr12	+	15837334	15940348	103014	162	HCP	0.00774474	1.50799	up	15.1	10.0133	16.05	16.05	13.2	10.79	9.69	9.56	40	40	33	27	24	24	38	29	33	22	11	14	0.0991	0.0991	0.0815	0.0666	0.0598	0.059	NM_001107123	304302	NP_001100593	trinucleotide repeat-containing gene 18 protein	0		chr12:15919469-15919684	215	17	63.85	102.98	51.16	45.61
Kcnc4	chr2	-	229715011	229694931	20080	65	LCP	0.0152263	2.4045	up	19.22	7.99333	19.43	21.03	17.2	12.26	3.52	8.2	49	53	43	31	9	20	46	38	43	25	4	12	0.2989	0.3236	0.2646	0.1886	0.0542	0.1261	NM_001122776	684516	NP_001116248	potassium voltage-gated channel subfamily C member 4	0		chr2:229714410-229714990	580	53	40.05	57.26	41.38	19.02
Ehd3	chr6	+	34923814	34948298	24484	76	ICP	0.0226046	1.5137	up	24.6833	16.3067	26.19	25.46	22.4	18.14	18.49	12.29	65	64	56	45	46	31	62	46	56	37	21	18	0.3446	0.335	0.2947	0.2387	0.2433	0.1618	NM_138890	192249	NP_620245	EH domain-containing protein 3	0	mouse homolog is involved in regulating vesicular structure microtubule-dependent movement [RGD, Feb 2006]. ##Evidence-Data-START## Transcript exon combination :: AF494093.2 [ECO:0000332] ##Evidence-Data-END##
Fkbp6	chr12	+	26364513	26435296	70783	67	HCP	0.0383029	1.51406	up	37.8667	25.01	29.99	40.41	43.2	26.96	25.53	22.54	75	101	108	67	64	56	71	73	108	55	29	33	0.4476	0.6031	0.6448	0.4024	0.3811	0.3364	NM_001105922	288597	NP_001099392	peptidyl-prolyl cis-trans isomerase FKBP6	0		chr12:26364388-26364740	352	34	89.99	125.8	161.93	62.67
Foxn4	chr12	+	49887750	49907292	19542	71	ICP	0.00530646	1.51588	up	28.3267	18.6867	28.72	25.46	30.8	19.61	19.37	17.08	72	64	77	49	48	43	68	46	77	40	22	25	0.4045	0.3586	0.4338	0.2762	0.2728	0.2405	NM_001105935	288736	NP_001099405	forkhead box protein N4	0		chr12:49887102-49887878	776	69	27.21	24.97	28.35	26.85
Plaa	chr5	-	117523618	117493601	30017	106	HCP	0.0447284	2.38725	up	23.22	9.72667	19.43	28.23	22	17.16	7.92	4.1	49	71	55	43	20	10	46	51	55	35	9	6	0.1833	0.2663	0.2075	0.1619	0.0748	0.0387	NM_053866	116645	NP_446318	phospholipase A-2-activating protein	0	may play a role in phospholipase activation, production of prostaglandins, and regulation of inflammatory response [RGD, Feb 2006]. ##Evidence-Data-START## Transcript exon combination :: FQ211509.1, FQ223782.1 [ECO:0000332] ##Evidence-Data-END##	chr5:117523374-117523998	624	66	40.61	64.31	36.86	29.46
Pde7a	chr2	-	123856129	123767823	88306	153	HCP	0.0402653	2.35117	up	21.09	8.97	17.32	24.35	21.6	14.71	2.64	9.56	43	61	54	37	7	24	41	44	54	30	3	14	0.1132	0.1592	0.1412	0.0961	0.0173	0.0625	NM_031080	81744	NP_112342	high affinity cAMP-specific 3',5'-cyclic phosphodiesterase 7A	0	may regulate cAMP signaling events in the brain, particularly those related to memory, depression, and emesis [RGD, Feb 2006]. Sequence Note: The RefSeq transcript and protein were derived from genomic sequence to make the sequence consistent with the reference genome assembly. The genomic coordinates used for the transcript record were based on alignments.	chr2:123855686-123856824	1138	155	24.12	32.83	29	26.93
Ptprr	chr7	+	59207154	59335375	128221	34	ICP	0.0249818	2.34175	up	20.1	8.58333	22.81	22.69	14.8	11.28	9.69	4.78	57	57	37	28	24	12	54	41	37	23	11	7	0.6708	0.6675	0.4353	0.3316	0.2849	0.1406	NM_001113390	94202	NP_001106861	receptor-type tyrosine-protein phosphatase R isoform 2	0	may play a role in neuronal growth and differentiation [RGD, Feb 2006].
Dhx9	chr13	-	75887898	75851156	36742	112	HCP	0.0321295	1.51833	up	24.1567	15.91	21.96	24.91	25.6	17.16	11.45	19.12	55	62	64	43	29	48	52	45	64	35	13	28	0.1961	0.2224	0.2286	0.1532	0.1022	0.1707	NM_001107184	304859	NP_001100654	ATP-dependent RNA helicase A	0		chr13:75887224-75888014	790	84	32.08	54.3	41.77	35.68
Gpr50	chr17	+	38076055	38080642	4587	113	ICP	0.0409393	1.51836	up	28.12	18.52	22.81	31.55	30	20.1	14.97	20.49	57	79	75	50	37	51	54	57	75	41	17	30	0.2018	0.2792	0.2655	0.1779	0.1325	0.1813	NM_001191915	117097	NP_001178844	melatonin-related receptor	0	orphan G-protein coupled receptor, similar to melatonin receptors except for that it doesn't bind melatonin; may be involved with neuroendocrine function [RGD, Feb 2006]. Sequence Note: The RefSeq transcript and protein were derived from genomic sequence to make the sequence consistent with the reference genome assembly. The genomic coordinates used for the transcript record were based on alignme…	chr17:38076472-38077014	542	59	42.86	53.62	70.11	45.23
Egln2	chr1	-	85188174	85180393	7781	150	HCP	0.0216728	1.51844	up	36.24	23.8667	37.17	31.55	40	26.96	19.37	25.27	93	79	100	67	48	63	88	57	100	55	22	37	0.2478	0.2103	0.2667	0.1798	0.1291	0.1685	NM_001004083	308457	NP_001004083	egl nine homolog 2	0	HIF-prolyl hydroxylase 1; might be involved in might play a role in hypoxic preconditioning [RGD, Feb 2006]. ##Evidence-Data-START## Transcript exon combination :: BC078907.1 [ECO:0000332] ##Evidence-Data-END##	chr1:85187939-85188784	845	103	19.99	21.29	22.49	23.21
Cept1	chr2	-	228569428	228528578	40850	100	HCP	0.0184974	1.51967	up	29.8767	19.66	32.94	29.89	26.8	20.59	15.85	22.54	82	75	67	51	40	56	78	54	67	42	18	33	0.3294	0.2989	0.268	0.2059	0.1585	0.2254	NM_001007699	310773	NP_001007700	choline/ethanolaminephosphotransferase 1	0		chr2:228569169-228570019	850	80	50.93	55.35	55.29	37.49
RGD1304810	chr16	-	59047495	58998369	49126	105	ICP	0.00934377	1.52324	up	24.58	16.1367	24.92	26.02	22.8	13.24	16.73	18.44	62	65	57	33	42	46	59	47	57	27	19	27	0.2373	0.2478	0.2171	0.1261	0.1593	0.1756	NM_001107314	306504	NP_001100784	uncharacterized protein LOC306504	0		chr16:59046760-59047389	629	63	28.54	33	30.21	27.28
Cct5	chr2	-	104351466	104340313	11153	83	HCP	0.0376023	1.52414	up	30.62	20.09	25.76	32.1	34	24.51	19.37	16.39	64	80	85	61	48	41	61	58	85	50	22	24	0.3104	0.3868	0.4096	0.2953	0.2334	0.1975	NM_001004078	294864	NP_001004078	T-complex protein 1 subunit epsilon	0	mouse homolog is a subunit of the TCP-1-containing chaperone involved in actin and tubulin folding [RGD, Feb 2006]. ##Evidence-Data-START## Transcript exon combination :: BC079441.1 [ECO:0000332] ##Evidence-Data-END##	chr2:104351276-104352127	851	69	32.26	39.03	42.3	33.13
Zdhhc6	chr1	-	283704988	283686765	18223	79	HCP	0.0466666	2.2482	up	18.78	8.35333	16.47	18.27	21.6	14.22	2.64	8.2	41	46	54	36	7	20	39	33	54	29	3	12	0.2085	0.2312	0.2734	0.18	0.0334	0.1037	NM_001037652	361771	NP_001032741	probable palmitoyltransferase ZDHHC6	0		chr1:283704583-283705659	1076	78	23.55	32.15	42.75	25.06
Olr465	chr3	+	79823101	79824049	948	11	LCP	0.0410591	2.24366	up	9.14667	4.07667	10.98	8.86	7.6	6.86	2.64	2.73	27	22	19	17	7	7	26	16	19	14	3	4	0.9983	0.8051	0.6909	0.624	0.2401	0.2484	NM_001000297	295735	NP_001000297	olfactory receptor Olr465	0	Olfactory receptors interact with odorant molecules in the nose, to initiate a neuronal response that triggers the perception of a smell. The olfactory receptor proteins are members of a large family of G-protein-coupled receptors (GPCR) arising from single coding-exon genes. Olfactory receptors share a 7-transmembrane domain structure with many neurotransmitter and hormone receptors and are resp…
Olr1424	chr10	-	43955353	43954414	939	13	LCP	0.0325158	2.23535	up	8.01	3.58333	8.03	7.2	8.8	1.96	2.64	6.15	20	18	22	5	7	15	19	13	22	4	3	9	0.6173	0.5535	0.6769	0.1508	0.2032	0.4728	NM_001000779	405056	NP_001000779	olfactory receptor Olr1424	0	Olfactory receptors interact with odorant molecules in the nose, to initiate a neuronal response that triggers the perception of a smell. The olfactory receptor proteins are members of a large family of G-protein-coupled receptors (GPCR) arising from single coding-exon genes. Olfactory receptors share a 7-transmembrane domain structure with many neurotransmitter and hormone receptors and are resp…
Ralgapa1	chr6	-	86193578	85920792	272786	113	HCP	0.0278577	2.21537	up	17.4867	7.89333	15.21	16.05	21.2	11.77	4.4	7.51	38	40	53	29	11	19	36	29	53	24	5	11	0.1346	0.1421	0.1876	0.1041	0.039	0.0665	NM_020083	56785	NP_064468	ral GTPase-activating protein subunit alpha-1	0	mouse homolog interacts with the HLH region of E12 and may be involved in neuronal differentiation [RGD, Feb 2006]. Sequence Note: This RefSeq record was created from transcript and genomic sequence data to correct errors in the reference genome assembly. The extent of this transcript is supported by transcript alignments and orthologous data. The RefSeq transcript contains an artificial 3 nt del…	chr6:86193301-86194022	721	89	19.04	19.19	22.19	13.6
Stk11ip	chr9	+	82487969	82503152	15183	71	ICP	0.0142627	1.52432	up	19.5367	12.8167	19.85	17.16	21.6	14.71	11.45	12.29	50	43	54	37	29	31	47	31	54	30	13	18	0.2796	0.2417	0.3042	0.2072	0.1612	0.1732	NM_001106922	301535	NP_001100392	serine/threonine-protein kinase 11-interacting protein	0		chr9:82488106-82488375	269	23	51.03	36.01	37.17	31.89
Mir211	chr1	+	126151168	126151274	106	31	LCP	0.020083	1.52859	up	23.4333	15.33	25.76	22.14	22.4	18.63	12.33	15.03	64	55	56	47	31	38	61	40	56	38	14	22	0.8311	0.7142	0.7226	0.601	0.3976	0.4847	NR_031924	100314054			0	microRNAs (miRNAs) are short (20-24 nt) non-coding RNAs that are involved in post-transcriptional regulation of gene expression in multicellular organisms by affecting both the stability and translation of mRNAs. miRNAs are transcribed by RNA polymerase II as part of capped and polyadenylated primary transcripts (pri-miRNAs) that can be either protein-coding or non-coding. The primary transcript …
Ube2h	chr4	-	57387292	57272127	115165	118	HCP	0.0216723	2.16811	up	17.54	8.09	17.74	20.48	14.4	11.77	7.04	5.46	44	51	36	29	18	14	42	37	36	24	8	8	0.1503	0.1736	0.122	0.0997	0.0597	0.0463	NM_001172127	296956	NP_001165598	ubiquitin-conjugating enzyme E2H	0		chr4:57386926-57387757	831	93	24.14	18.32	16.85	13.27
Lamtor3	chr2	+	261708665	261721120	12455	76	HCP	0.029431	1.53005	up	16.9733	11.0933	16.47	16.05	18.4	14.22	8.81	10.25	41	40	46	36	22	26	39	29	46	29	10	15	0.2167	0.2112	0.2421	0.1871	0.1159	0.1348	NM_001008375	362045	NP_001008376	ragulator complex protein LAMTOR3	0		chr2:261708462-261708813	351	34	48.13	39.42	31.34	24.44
Capza2	chr4	+	45541351	45577242	35891	102	HCP	0.0021318	2.14856	up	13.45	6.26	12.67	13.28	14.4	7.84	6.16	4.78	32	33	36	20	15	12	30	24	36	16	7	7	0.1242	0.1302	0.1412	0.0769	0.0604	0.0469	NM_001009180	493810	NP_001009180	F-actin-capping protein subunit alpha-2	0		chr4:45541123-45541780	657	83	17.68	4.21	31.96	20.52
Mgarp	chr2	-	159928045	159919902	8143	74	HCP	0.0497377	1.53043	up	21.12	13.8	22.39	19.37	21.6	16.67	15.85	8.88	56	48	54	42	40	22	53	35	54	34	18	13	0.3025	0.2618	0.2919	0.2253	0.2142	0.12	NM_001109556	689931	NP_001103026	protein MGARP	0		chr2:159927876-159928146	270	28	23.46	51.25	11.11	45.39
Oas1a	chr12	+	43064735	43075396	10661	35	LCP	0.0257424	1.53138	up	18.6267	12.1633	17.74	22.14	16	12.75	11.45	12.29	44	55	40	32	29	31	42	40	40	26	13	18	0.5068	0.6326	0.4571	0.3642	0.327	0.3513	NM_138913	192281	NP_620268	2'-5'-oligoadenylate synthase 1A	0	plays a role in interferon-induced antiviral response [RGD, Feb 2006]. Sequence Note: This sequence has been modified as follows: removed 18 bp suspected to be vector contamination from the 5' end. ##Evidence-Data-START## Transcript exon combination :: Z18877.1 [ECO:0000332] ##Evidence-Data-END##
Gtf2a1	chr6	-	124607638	124579898	27740	136	HCP	0.0128238	2.10778	up	15.2533	7.23667	15.21	14.95	15.6	9.31	3.52	8.88	38	37	39	23	9	22	36	27	39	19	4	13	0.1118	0.1099	0.1147	0.0685	0.0259	0.0653	NM_022208	83830	NP_071544	transcription initiation factor IIA subunit 1	0	large subunit of transcription factor 2a; human homolog interacts with the TATA-binding protein to act early during preinitiation complex formation [RGD, Feb 2006]. ##Evidence-Data-START## Transcript exon combination :: AF000943.1 [ECO:0000332] ##Evidence-Data-END##	chr6:124607906-124608583	677	90	35.87	20.44	33.97	21.72
Olr217	chr1	-	177920128	177919177	951	10	LCP	0.014272	2.09325	up	17.8833	8.54333	16.89	17.16	19.6	10.3	4.4	10.93	42	43	49	26	11	27	40	31	49	21	5	16	1.6895	1.7159	1.96	1.0295	0.4403	1.0928	NM_001000199	293364	NP_001000199	olfactory receptor Olr217	0	Olfactory receptors interact with odorant molecules in the nose, to initiate a neuronal response that triggers the perception of a smell. The olfactory receptor proteins are members of a large family of G-protein-coupled receptors (GPCR) arising from single coding-exon genes. Olfactory receptors share a 7-transmembrane domain structure with many neurotransmitter and hormone receptors and are resp…
Rnase1	chr15	-	31898675	31897123	1552	31	LCP	0.0452268	2.09315	up	7.64	3.65	5.91	9.41	7.6	4.41	1.76	4.78	15	24	19	11	4	12	14	17	19	9	2	7	0.1907	0.3035	0.2452	0.1423	0.0568	0.1542	NM_001029904	364304	NP_001025075	ribonuclease pancreatic beta-type precursor	0	catalyzes the hydrolysis of RNA phosphodiester bonds [RGD, Feb 2006]. Sequence Note: The RefSeq transcript and protein were derived from genomic sequence to make the sequence consistent with the reference genome assembly. The genomic coordinates used for the transcript record were based on alignments.
Olr376	chr1	+	237766957	237767905	948	10	LCP	0.00862861	2.08883	up	12.4633	5.96667	11.4	14.39	11.6	7.84	5.28	4.78	29	36	29	20	13	12	27	26	29	16	6	7	1.1404	1.4392	1.16	0.7844	0.5283	0.4781	NM_001000260	293809	NP_001000260	olfactory receptor Olr376	0	Olfactory receptors interact with odorant molecules in the nose, to initiate a neuronal response that triggers the perception of a smell. The olfactory receptor proteins are members of a large family of G-protein-coupled receptors (GPCR) arising from single coding-exon genes. Olfactory receptors share a 7-transmembrane domain structure with many neurotransmitter and hormone receptors and are resp…
Csnk1g3	chr18	+	48065747	48126392	60645	22	ICP	0.0499784	2.08135	up	13.9867	6.72	17.32	13.84	10.8	9.81	3.52	6.83	43	35	27	25	9	17	41	25	27	20	4	10	0.7871	0.629	0.4909	0.4457	0.1601	0.3105	NM_022855	64823	NP_074046	casein kinase I isoform gamma-3	0	monomeric protein kinase; present in brain, heart, kidney, lung, liver, and muscle [RGD, Feb 2006]. Sequence Note: The sequence U22321.1 is from a chimeric clone. Only the casein kinase 1, gamma 3 sequence region was propagated into this RefSeq record.
Magebl1	chrX	-	61526107	61522521	3586	13	LCP	0.0491099	2.07895	up	18.17	8.74	17.32	14.39	22.8	12.26	4.4	9.56	43	36	57	31	11	24	41	26	57	25	5	14	1.3321	1.107	1.7538	0.9428	0.3387	0.7355	NM_001128493	302438	NP_001121965	melanoma antigen, family B-like 1	0
Ppp4c	chr1	-	205205448	205198882	6566	88	HCP	0.03018	1.53406	up	22.52	14.68	22.81	24.35	20.4	18.14	14.97	10.93	57	61	51	45	37	27	54	44	51	37	17	16	0.2592	0.2768	0.2318	0.2061	0.1701	0.1242	NM_134359	171366	NP_599186	serine/threonine-protein phosphatase 4 catalytic subunit	0	one of five classes of protein serine-threonine phosphatase catalytic subunits; includes subunits 1, 2A, 2B (calcineurin), 2C in addition to Pp4c [RGD, Feb 2006]. ##Evidence-Data-START## Transcript exon combination :: BC091574.1, CO575359.1 [ECO:0000332] ##Evidence-Data-END##	chr1:205205070-205205727	657	65	27.32	48.44	39.57	11.19
Nfasc	chr13	-	54489201	54410795	78406	54	LCP	0.00457174	1.5356	up	40.76	26.5433	42.24	37.64	42.4	29.42	22.89	27.32	106	94	106	74	57	68	100	68	106	60	26	40	0.7822	0.697	0.7852	0.5447	0.4239	0.5059	NM_001160313	116690	NP_001153785	neurofascin isoform 2 precursor	0	This gene encodes an L1 family immunoglobulin cell adhesion molecule with multiple IGcam and fibronectin domains. The protein functions in neurite outgrowth, neurite fasciculation, and organization of the axon initial segment (AIS) and nodes of Ranvier on axons during early development. Both the AIS and nodes of Ranvier contain high densities of voltage-gated Na+ (Nav) channels which are clustere…
Try4	chr4	+	135405338	135408813	3475	17	LCP	0.0354823	1.53603	up	16.9833	11.0567	16.47	20.48	14	10.79	11.45	10.93	41	51	35	27	29	27	39	37	35	22	13	16	0.969	1.2047	0.8235	0.6345	0.6733	0.6428	NM_001108626	362347	NP_001102096	trypsin 4 precursor	0
Mir3593	chr6	-	86193938	86193847	91	114	HCP	0.0365199	2.05649	up	17.11	8.32	14.78	14.95	21.6	11.77	7.04	6.15	37	37	54	29	18	15	35	27	54	24	8	9	0.1297	0.1311	0.1895	0.1032	0.0618	0.0539	NR_037394	100526644			0	microRNAs (miRNAs) are short (20-24 nt) non-coding RNAs that are involved in post-transcriptional regulation of gene expression in multicellular organisms by affecting both the stability and translation of mRNAs. miRNAs are transcribed by RNA polymerase II as part of capped and polyadenylated primary transcripts (pri-miRNAs) that can be either protein-coding or non-coding. The primary transcript …	chr6:86193301-86194022	721	89	19.04	19.19	22.19	13.6
Gna13	chr10	+	97371691	97404320	32629	75	ICP	0.0243625	2.046	up	16.0133	7.82667	13.09	14.95	20	9.81	6.16	7.51	33	37	50	25	15	19	31	27	50	20	7	11	0.1746	0.1993	0.2667	0.1307	0.0822	0.1002	NM_001013119	303634	NP_001013137	guanine nucleotide-binding protein subunit alpha-13	0		chr10:97371691-97372071	380	43	13.89	29.13	71.05	16.13
Ednrb	chr15	-	91531979	91502585	29394	81	ICP	0.0103659	1.53803	up	25.48	16.5667	21.96	27.68	26.8	17.65	14.97	17.08	55	69	67	44	37	43	52	50	67	36	17	25	0.2711	0.3417	0.3309	0.2179	0.1848	0.2108	NM_017333	50672	NP_059029	endothelin B receptor precursor	0
Olr1155	chr8	-	19851027	19850088	939	3	LCP	0.0170828	2.04194	up	10.3867	5.08667	10.98	12.18	8	5.88	5.28	4.1	27	30	20	15	13	10	26	22	20	12	6	6	3.6605	4.0591	2.6667	1.961	1.761	1.366	NM_001000433	300414	NP_001000433	olfactory receptor Olr1155	0	Olfactory receptors interact with odorant molecules in the nose, to initiate a neuronal response that triggers the perception of a smell. The olfactory receptor proteins are members of a large family of G-protein-coupled receptors (GPCR) arising from single coding-exon genes. Olfactory receptors share a 7-transmembrane domain structure with many neurotransmitter and hormone receptors and are resp…
Olr398	chr3	+	21125861	21126791	930	10	LCP	0.0441169	1.53803	up	18.4667	12.0067	17.32	20.48	17.6	15.69	11.45	8.88	43	51	44	39	29	22	41	37	44	32	13	13	1.7317	2.048	1.76	1.5688	1.1447	0.8879	NM_001000830	405119	NP_001000830	olfactory receptor Olr398	0	Olfactory receptors interact with odorant molecules in the nose, to initiate a neuronal response that triggers the perception of a smell. The olfactory receptor proteins are members of a large family of G-protein-coupled receptors (GPCR) arising from single coding-exon genes. Olfactory receptors share a 7-transmembrane domain structure with many neurotransmitter and hormone receptors and are resp…
Fcgbpl1	chr1	+	86274836	86312788	37952	43	LCP	0.00187774	1.5381	up	34.8533	22.66	35.9	32.66	36	24.51	20.25	23.22	90	82	90	61	51	58	85	59	90	50	23	34	0.8349	0.7595	0.8372	0.5701	0.471	0.54	NM_001164656	292746	NP_001158128	Fc fragment of IgG binding protein-like precursor	0
Sept9	chr10	+	105889003	105987909	98906	123	ICP	0.0442293	1.54109	up	24.38	15.82	23.65	22.69	26.8	21.08	14.09	12.29	59	57	67	53	35	31	56	41	67	43	16	18	0.1923	0.1845	0.2179	0.1714	0.1145	0.1	NM_031837	83788	NP_114025	septin-9 isoform 1	0	a member of the septin family of genes involved in cytokinesis and required for the completion of cell division [RGD, Feb 2006]. ##Evidence-Data-START## Transcript exon combination :: AF173899.1 [ECO:0000332] ##Evidence-Data-END##	chr10:105967108-105967354	246	18	85.85	129.38	134.15	69.75
Sftpc	chr15	-	55937997	55935054	2943	29	LCP	0.0333356	1.54126	up	39.8467	25.8533	43.5	44.84	31.2	26.96	24.65	25.95	109	112	78	67	62	65	103	81	78	55	28	38	1.5001	1.546	1.0759	0.9298	0.8501	0.895	NM_017342	50683	NP_059038	pulmonary surfactant-associated protein C precursor	0	promotes reduction of surface tension in the lung [RGD, Feb 2006]. Sequence Note: removed 1 base from the 5' end that did not align to the reference genome assembly. Publication Note: This RefSeq record includes a subset of the publications that are available for this gene. Please see the Gene record to access additional publications. ##Evidence-Data-START## Transcript exon combination :: X14221.…
Adam17	chr6	-	60315989	60268229	47760	75	ICP	0.0194581	1.5438	up	25.73	16.6667	25.76	28.23	23.2	17.65	19.37	12.98	64	71	58	44	48	32	61	51	58	36	22	19	0.3435	0.3764	0.3093	0.2353	0.2583	0.173	NM_020306	57027	NP_064702	disintegrin and metalloproteinase domain-containing protein 17 precursor	0	expression occurs in response to oxygen glucose deprivation, may play a role in inhibition of apoptosis via induction of TNF-alpha release [RGD, Feb 2006]. Sequence Note: removed 2 bases from the 5' end that did not align to the reference genome assembly. Publication Note: This RefSeq record includes a subset of the publications that are available for this gene. Please see the Gene record to acce…	chr6:60315537-60316174	637	52	43.1	76.03	51.81	40.41
Unc119	chr10	-	66032239	66026839	5400	78	HCP	0.0319219	1.54388	up	28.15	18.2333	27.88	26.57	30	24.02	14.97	15.71	70	66	75	60	37	39	66	48	75	49	17	23	0.3574	0.3406	0.3846	0.308	0.1919	0.2014	NM_017188	29402	NP_058884	protein unc-119 homolog A	0	a retinal specific gene [RGD, Feb 2006]. ##Evidence-Data-START## Transcript exon combination :: U40999.1, BC062057.1 [ECO:0000332] ##Evidence-Data-END##	chr10:66031909-66032390	481	57	26.34	14.38	51.98	12.74
Sugp2	chr16	-	20789858	20760490	29368	102	HCP	0.0447387	1.544	up	28.5433	18.4867	24.08	31.55	30	21.08	13.21	21.17	60	79	75	53	33	53	57	57	75	43	15	31	0.236	0.3093	0.2941	0.2067	0.1295	0.2076	NM_001108397	361126	NP_001101867	SURP and G patch domain containing 2	0		chr16:20789222-20790075	853	83	28.47	30.82	53.93	20.12
Phc1	chr4	-	222143340	222121224	22116	68	ICP	0.0170784	1.98151	up	16.0767	8.11333	17.32	17.71	13.2	6.37	7.04	10.93	43	44	33	16	18	27	41	32	33	13	8	16	0.2547	0.2605	0.1941	0.0937	0.1036	0.1607	NM_001107886	312690	NP_001101356	polyhomeotic-like protein 1	0		chr4:222142862-222143340	478	44	39.76	63.69	35.56	12.82
Kras	chr4	-	243693775	243667911	25864	15	LCP	0.0419631	1.98146	up	11.7567	5.93333	11.83	13.84	9.6	8.82	3.52	5.46	30	35	24	22	9	14	28	25	24	18	4	8	0.7884	0.9225	0.64	0.5883	0.2348	0.3643	NM_031515	24525	NP_113703	GTPase KRas	0	oncogene and member of the small GTPase superfamily [RGD, Feb 2006]. Publication Note: This RefSeq record includes a subset of the publications that are available for this gene. Please see the Gene record to access additional publications. ##Evidence-Data-START## Transcript exon combination :: U09793.1, BC126086.1 [ECO:0000332] ##Evidence-Data-END##
Zfp385d	chr15	-	10653490	10266310	387180	66	ICP	0.0484117	1.54415	up	21.51	13.93	23.65	20.48	20.4	18.14	14.09	9.56	59	51	51	45	35	24	56	37	51	37	16	14	0.3584	0.3103	0.3091	0.2748	0.2135	0.1449	NM_001013992	305691	NP_001014014	zinc finger protein 385D	0		chr15:10653243-10653446	203	21	72.82	34.08	49.26	90.56
Mall	chr3	+	127027481	127060350	32869	63	ICP	0.041912	1.5443	up	49.5	32.0533	41.39	55.91	51.2	38.73	24.65	32.78	103	140	128	97	62	82	98	101	128	79	28	48	0.657	0.8874	0.8127	0.6148	0.3913	0.5204	NM_001014182	362211	NP_001014204	MAL-like protein	0
LOC498972	chr19	-	10877311	10855267	22044	34	LCP	0.0265071	1.54439	up	27.6033	17.8733	24.92	29.89	28	22.55	16.73	14.34	62	75	70	56	42	36	59	54	70	46	19	21	0.7329	0.8791	0.8235	0.6633	0.492	0.4219	NM_001256466	498972	NP_001243395	copine-2	0
Pgap2	chr1	+	173497665	173523302	25637	95	HCP	0.0343097	1.54747	up	24.1767	15.6233	20.7	28.23	23.6	18.63	13.21	15.03	52	71	59	47	33	38	49	51	59	38	15	22	0.2179	0.2972	0.2484	0.1961	0.139	0.1582	NM_053895	116675	NP_446347	post-GPI attachment to proteins factor 2	0	stimulates transforming activity and autophosphorylation of the receptor [RGD, Feb 2006]. ##Evidence-Data-START## Transcript exon combination :: U57715.1 [ECO:0000332] ##Evidence-Data-END##	chr1:173497163-173497633	470	60	40.44	88.33	44.68	59.98
Sgcz	chr16	+	56816513	57893289	1076776	96	ICP	0.0278316	1.54911	up	24.6567	15.9167	27.03	22.14	24.8	17.65	18.49	11.61	68	55	62	44	46	29	64	40	62	36	21	17	0.2816	0.2306	0.2583	0.1838	0.1926	0.1209	NM_001108875	364605	NP_001102345	zeta-sarcoglycan	0		chr16:56816774-56817242	468	57	31.59	62.09	64.1	57.62
Fabp7	chr20	+	42501162	42504695	3533	31	ICP	0.0376779	1.94649	up	17.5833	9.03333	17.32	21.03	14.4	12.26	5.28	9.56	43	53	36	31	13	24	41	38	36	25	6	14	0.5586	0.6785	0.4645	0.3954	0.1704	0.3085	NM_030832	80841	NP_110459	fatty acid-binding protein, brain	0	Brain-type fatty acid-binding protein; may bind docosahexaenoic acid (DHA) as a ligand; may play important role in CNS development [RGD, Feb 2006]. Sequence Note: removed 1/1 bases from the 5'/3' end that did not align to the reference genome assembly. ##Evidence-Data-START## Transcript exon combination :: U02096.1, CB719459.1 [ECO:0000332] ##Evidence-Data-END##
Olr1617	chr15	+	31217299	31218235	936	12	LCP	0.0214905	1.94603	up	7.93333	4.07667	8.45	7.75	7.6	4.9	5.28	2.05	21	19	19	12	13	5	20	14	19	10	6	3	0.7039	0.6458	0.6333	0.4085	0.4403	0.1707	NM_001000839	405128	NP_001000839	olfactory receptor Olr1617	0	Olfactory receptors interact with odorant molecules in the nose, to initiate a neuronal response that triggers the perception of a smell. The olfactory receptor proteins are members of a large family of G-protein-coupled receptors (GPCR) arising from single coding-exon genes. Olfactory receptors share a 7-transmembrane domain structure with many neurotransmitter and hormone receptors and are resp…
Nt5dc1	chr20	-	42938666	42836805	101861	69	ICP	0.0305387	1.54971	up	24.3667	15.7233	24.5	23.8	24.8	20.59	14.97	11.61	61	60	62	51	37	29	58	43	62	42	17	17	0.355	0.3449	0.3594	0.2984	0.2169	0.1683	NM_001106393	294456	NP_001099863	5'-nucleotidase domain-containing protein 1	0		chr20:42938404-42938787	383	40	44.11	61.42	41.78	57.6
Gnb1	chr5	+	176410630	176455111	44481	13	LCP	0.019052	1.55184	up	17.3133	11.1567	16.47	18.27	17.2	14.22	9.69	9.56	41	46	43	36	24	24	39	33	43	29	11	14	1.2671	1.4051	1.3231	1.0936	0.745	0.7355	NM_030987	24400	NP_112249	guanine nucleotide-binding protein G(I)/G(S)/G(T) subunit beta-1	0	component of heterotrimeric G-proteins; mediates activity of effector molecules and contributes to the specificity of G-protein-receptor interaction; mat confer preferential receptor specificity to the voltage-sensitive calcium channel [RGD, Jun 2006]. ##Evidence-Data-START## Transcript exon combination :: BC078809.1 [ECO:0000332] ##Evidence-Data-END##
Htr3b	chr8	-	51892032	51862877	29155	47	ICP	0.0468316	1.55343	up	20.0133	12.8833	20.7	22.14	17.2	16.67	9.69	12.29	52	55	43	42	24	31	49	40	43	34	11	18	0.4403	0.4711	0.366	0.3547	0.2061	0.2616	NM_022189	58963	NP_071525	5-hydroxytryptamine receptor 3B precursor	0	a serotonin-gated ion channel subunit with pronounced inward rectification of both the whole-cell and single-channel current amplitudes [RGD, Feb 2006]. ##Evidence-Data-START## Transcript exon combination :: AF155044.1 [ECO:0000332] ##Evidence-Data-END##
Nop58	chr9	+	66300035	66323766	23731	58	ICP	0.0248092	1.92533	up	18.65	9.68667	14.36	21.59	20	12.26	7.92	8.88	36	54	50	31	20	22	34	39	50	25	9	13	0.2476	0.3722	0.3448	0.2113	0.1366	0.1531	NM_021754	60373	NP_068522	nucleolar protein 58	0	component of the box C/D class of small nucleolar ribonucleoprotein particles (snoRNPs); may catalyze the modification of ribosomal RNAs [RGD, Feb 2006]. ##Evidence-Data-START## Transcript exon combination :: AF194371.1 [ECO:0000332] ##Evidence-Data-END##	chr9:66299873-66300230	357	31	20.7	11.63	28.01	13.73
Itfg2	chr4	-	226949437	226936183	13254	66	ICP	0.0119262	1.55487	up	22.7167	14.61	24.5	23.25	20.4	17.16	12.33	14.34	61	58	51	43	31	36	58	42	51	35	14	21	0.3712	0.3522	0.3091	0.26	0.1868	0.2173	NM_001108648	362441	NP_001102118	integrin-alpha FG-GAP repeat-containing protein 2	0		chr4:226949156-226949508	352	36	63	62.9	51.14	48.75
Diexf	chr13	-	116404439	116383167	21272	76	HCP	0.0111599	1.55526	up	29.3633	18.88	30.41	27.68	30	22.55	14.97	19.12	76	69	75	56	37	48	72	50	75	46	17	28	0.4001	0.3642	0.3947	0.2967	0.197	0.2516	NM_001013986	305076	NP_001014008	digestive organ expansion factor homolog	0		chr13:116404080-116404584	504	50	41.9	52.17	51.59	51.07
Gpr139	chr1	-	195837147	195796294	40853	69	HCP	0.0494421	1.55646	up	32.4367	20.84	32.1	33.21	32	27.45	13.21	21.86	80	83	80	69	33	55	76	60	80	56	15	32	0.4652	0.4813	0.4638	0.3979	0.1914	0.3168	NM_001024241	293545	NP_001019412	probable G-protein coupled receptor 139	0		chr1:195837084-195837542	458	43	34.58	24.17	32.75	42.82
Crb1	chr13	-	61480872	61292272	188600	34	LCP	0.0174201	1.55822	up	18.6	11.9367	16.89	17.71	21.2	10.79	14.09	10.93	42	44	53	27	35	27	40	32	53	22	16	16	0.4969	0.521	0.6235	0.3172	0.4144	0.3214	NM_001107182	304825	NP_001100652	crumbs homolog 1 precursor	0
Mir382	chr6	+	143046534	143046614	80	36	LCP	0.0015778	1.55981	up	32.86	21.0667	33.37	33.21	32	24.02	19.37	19.81	83	83	80	60	48	50	79	60	80	49	22	29	0.9269	0.9225	0.8889	0.6673	0.5381	0.5502	NR_032131	100314085			0	microRNAs (miRNAs) are short (20-24 nt) non-coding RNAs that are involved in post-transcriptional regulation of gene expression in multicellular organisms by affecting both the stability and translation of mRNAs. miRNAs are transcribed by RNA polymerase II as part of capped and polyadenylated primary transcripts (pri-miRNAs) that can be either protein-coding or non-coding. The primary transcript …
Traf3	chr6	-	144803845	144694227	109618	76	HCP	0.0456949	1.56242	up	16.77	10.7333	16.47	13.84	20	12.75	10.57	8.88	41	35	50	32	26	22	39	25	50	26	12	13	0.2167	0.1821	0.2632	0.1677	0.139	0.1168	NM_001108724	362788	NP_001102194	TNF receptor-associated factor 3	0		chr6:144803911-144804889	978	88	10.8	5.66	13.29	11.28
Hira	chr11	-	89378396	89270162	108234	179	HCP	0.0492443	1.56463	up	31.7933	20.32	35.06	27.12	33.2	26.96	17.61	16.39	88	68	83	67	44	41	83	49	83	55	20	24	0.1958	0.1515	0.1855	0.1506	0.0984	0.0916	NM_001135760	363849	NP_001129232	protein HIRA	0		chr11:89377411-89378783	1372	145	39.25	29.25	33.53	33.05
Slc22a18	chr1	+	223537695	223560895	23200	39	LCP	0.0496222	1.56588	up	33.04	21.1	27.88	37.64	33.6	26.96	15.85	20.49	70	94	84	67	40	51	66	68	84	55	18	30	0.7148	0.9651	0.8615	0.6914	0.4064	0.5254	NM_001004260	309131	NP_001004260	solute carrier family 22 member 18	0	mouse homolog is an organic cation transporter that may play a role in renal function [RGD, Feb 2006]. ##Evidence-Data-START## Transcript exon combination :: BC079159.1 [ECO:0000332] ##Evidence-Data-END##
Slit2	chr14	-	67201603	66864064	337539	113	ICP	0.0391878	1.57388	up	37.6367	23.9133	35.48	35.43	42	30.89	23.77	17.08	89	89	105	77	59	43	84	64	105	63	27	25	0.314	0.3135	0.3717	0.2733	0.2104	0.1511	NM_022632	360272	NP_072154	slit homolog 2 protein precursor	0	acts as a ligand for glypican-1, a heparan sulfate proteoglycan; may play a role in neurogenesis and midline development [RGD, Feb 2006]. Sequence Note: The RefSeq transcript and protein were derived from genomic sequence to make the sequence consistent with the reference genome assembly. The genomic coordinates used for the transcript record were based on alignments. Publication Note: This RefSe…	chr14:67202388-67202637	249	21	50.89	66.69	60.24	59.07
Sp8	chr6	+	155693430	155696034	2604	179	HCP	0.0138054	1.57774	up	25.37	16.08	23.23	27.68	25.2	19.61	14.97	13.66	58	69	63	49	37	34	55	50	63	40	17	20	0.1298	0.1546	0.1408	0.1096	0.0836	0.0763	NM_001191774	299499	NP_001178703	transcription factor Sp8	0		chr6:155694684-155695921	1237	157	26.46	21.25	28.29	25.76
RGD1562018	chr15	+	29220348	29287363	67015	71	ICP	0.0418133	1.57997	up	18.5067	11.7133	16.05	18.27	21.2	15.2	9.69	10.25	40	46	53	38	24	26	38	33	53	31	11	15	0.2261	0.2573	0.2986	0.2141	0.1364	0.1443	NM_001170475	361030	NP_001163946	uncharacterized protein LOC361030	0		chr15:29220356-29220650	294	45	28.73	0	23.81	20.84
Usp10	chr19	+	63314210	63356423	42213	148	HCP	0.0315818	1.58344	up	20.1467	12.7233	21.96	20.48	18	16.67	10.57	10.93	55	51	45	42	26	27	52	37	45	34	12	16	0.1484	0.1384	0.1216	0.1126	0.0714	0.0738	NM_001034146	307905	NP_001029318	ubiquitin carboxyl-terminal hydrolase 10	0		chr19:63313914-63314939	1025	123	20.6	21.6	20.49	27.5
Lyplal1	chr13	-	108738098	108706786	31312	64	HCP	0.0298663	1.58421	up	23.61	14.9033	19.43	23.8	27.6	17.16	13.21	14.34	49	60	69	43	33	36	46	43	69	35	15	21	0.3036	0.3719	0.4312	0.2681	0.2064	0.2241	NM_001105986	289357	NP_001099456	lysophospholipase-like protein 1	0		chr13:108737847-108738144	297	30	42.66	65.23	74.07	45.39
Calm1	chr6	+	133444206	133452258	8052	174	HCP	0.0377231	1.58703	up	30.18	19.0167	32.52	26.02	32	24.02	19.37	13.66	81	65	80	60	48	34	77	47	80	49	22	20	0.1869	0.1495	0.1839	0.1381	0.1113	0.0785	NM_031969	24242	NP_114175	calmodulin	0	may mediate calcium-dependent modulation of KCNQ channels; exists in two alternative splice forms [RGD, Feb 2006]. Publication Note: This RefSeq record includes a subset of the publications that are available for this gene. Please see the Gene record to access additional publications. ##Evidence-Data-START## Transcript exon combination :: X13933.1, FQ225380.1 [ECO:0000332] ##Evidence-Data-END##	chr6:133444023-133445213	1190	123	38.16	34.89	31.93	25.75
Smyd3	chr13	-	102817617	102350014	467603	79	ICP	0.0238295	1.58846	up	31.8433	20.0467	32.1	28.23	35.2	18.14	16.73	25.27	80	71	88	45	42	63	76	51	88	37	19	37	0.4063	0.3573	0.4456	0.2296	0.2118	0.3199	NM_001025762	498295	NP_001020933	SET and MYND domain-containing protein 3	0		chr13:102817344-102817679	335	34	78.8	90.88	137.31	65.86
Pls3	chrX	+	119173342	119266236	92894	81	LCP	0.0329432	1.5887	up	25.4933	16.0467	26.19	29.89	20.4	18.14	14.97	15.03	65	75	51	45	37	38	62	54	51	37	17	22	0.3233	0.369	0.2519	0.2239	0.1848	0.1855	NM_031084	81748	NP_112346	plastin-3	0	may play a role in stereocilia formation in the developing cochlea [RGD, Feb 2006].	chrX:119173400-119173618	218	17	38.75	82.52	32.11	33.73
Elf2	chr2	-	159807885	159783378	24507	186	ICP	0.0407459	1.59446	up	19.5533	12.2633	20.27	21.59	16.8	15.69	8.81	12.29	51	54	42	39	22	31	48	39	42	32	10	18	0.109	0.1161	0.0903	0.0843	0.0473	0.0661	NM_001012181	361944	NP_001012181	E74-like factor 2 isoform 2	0
Mfsd1	chr2	+	184095513	184115522	20009	87	HCP	0.0322014	1.59847	up	27.11	16.96	23.23	32.1	26	19.61	17.61	13.66	58	80	65	49	44	34	55	58	65	40	20	20	0.267	0.369	0.2989	0.2254	0.2024	0.157	NM_001191847	361957	NP_001178776	major facilitator superfamily domain-containing protein 1	0		chr2:184095410-184095945	535	52	37.5	41.38	46.73	29.78
Ctdp1	chr18	+	71828755	71889824	61069	141	HCP	0.00624201	1.59972	up	34.0633	21.2933	30.83	33.76	37.6	22.55	22.89	18.44	77	84	94	56	57	46	73	61	94	46	26	27	0.2187	0.2395	0.2667	0.1599	0.1624	0.1308	NM_001106131	291414	NP_001099601	RNA polymerase II subunit A C-terminal domain phosphatase	0		chr18:71828125-71829195	1070	122	38.49	40.09	43.93	26.35
Ndst2	chr15	+	3726913	3737357	10444	110	ICP	0.0443595	1.60184	up	19.74	12.3233	21.54	20.48	17.2	14.71	7.92	14.34	54	51	43	37	20	36	51	37	43	30	9	21	0.1958	0.1862	0.1564	0.1337	0.072	0.1304	NM_001105740	114002	NP_001099210	bifunctional heparan sulfate N-deacetylase/N-sulfotransferase 2	0		chr15:3726788-3727579	791	88	20.02	22.74	29.08	21.69
Nmb	chr1	-	143676178	143673433	2745	48	LCP	0.0108484	1.60383	up	46.0833	28.7333	41.81	44.84	51.6	33.83	26.42	25.95	105	112	129	85	66	65	99	81	129	69	30	38	0.8711	0.9341	1.075	0.7047	0.5503	0.5407	NM_001109149	499194	NP_001102619	neuromedin-B precursor	0
Nos3	chr4	-	7353763	7333451	20312	28	LCP	0.00577914	1.60706	up	23.2167	14.4467	24.5	24.35	20.8	15.2	15.85	12.29	61	61	52	38	40	31	58	44	52	31	18	18	0.8749	0.8698	0.7429	0.5428	0.566	0.4391	NM_021838	24600	NP_068610	nitric oxide synthase, endothelial	0	enzyme that synthesizes Nitric oxide from L-arginine [RGD, Feb 2006]. Publication Note: This RefSeq record includes a subset of the publications that are available for this gene. Please see the Gene record to access additional publications. ##Evidence-Data-START## Transcript exon combination :: AB176831.1, AY695391.1 [ECO:0000332] ##Evidence-Data-END##
Aars2	chr9	-	16769598	16758539	11059	76	HCP	0.0266688	1.60725	up	32.4933	20.2167	28.3	35.98	33.2	24.51	14.97	21.17	71	90	83	61	37	53	67	65	83	50	17	31	0.3724	0.4734	0.4368	0.3225	0.197	0.2786	NM_001106891	301254	NP_001100361	alanine--tRNA ligase, mitochondrial	0		chr9:16769324-16769670	346	42	42.73	55.99	46.24	17.71
Chst7	chrX	-	3449646	3413399	36247	171	ICP	0.0473351	1.61093	up	43.93	27.27	35.48	48.71	47.6	31.87	30.82	19.12	89	122	119	80	77	48	84	88	119	65	35	28	0.2075	0.2849	0.2784	0.1864	0.1802	0.1118	NM_207600	302302	NP_997483	carbohydrate sulfotransferase 7 precursor	0	member of the sulfotransferase gene family, which generate sulfated glycosaminoglycan (GAG) moities during chondroitin sulfate biosynthesis; human homolog transfers sulfate to N-acetylgalactosamine [RGD, Feb 2006]. ##Evidence-Data-START## Transcript exon combination :: BC111079.1 [ECO:0000332] ##Evidence-Data-END##	chrX:3448127-3449668	1541	156	35.63	57.47	53.86	36.59
Olr1868	chr20	+	1316208	1317174	966	14	ICP	0.0111952	1.61296	up	21.99	13.6333	21.12	23.25	21.6	16.67	10.57	13.66	53	58	54	42	26	34	50	42	54	34	12	20	1.5085	1.6606	1.5429	1.1906	0.7547	0.9757	NM_213731	408030	NP_998896	olfactory receptor 1868	0	Olfactory receptors interact with odorant molecules in the nose, to initiate a neuronal response that triggers the perception of a smell. The olfactory receptor proteins are members of a large family of G-protein-coupled receptors (GPCR) arising from single coding-exon genes. Olfactory receptors share a 7-transmembrane domain structure with many neurotransmitter and hormone receptors and are resp…
Mrfap1	chr14	+	87168541	87170317	1776	123	HCP	0.00908689	1.61727	up	25.4667	15.7467	25.34	25.46	25.6	14.22	13.21	19.81	63	64	64	36	33	50	60	46	64	29	15	29	0.206	0.207	0.2081	0.1156	0.1074	0.161	NM_001009264	282585	NP_001009264	MORF4 family-associated protein 1	0		chr14:87168366-87169113	747	90	50.89	46.31	46.85	21.33
Fam19a5	chr7	+	128196442	128419725	223283	165	HCP	0.0327936	1.61993	up	25.5733	15.7867	26.61	24.91	25.2	21.57	11.45	14.34	67	62	63	54	29	36	63	45	63	44	13	21	0.1613	0.151	0.1527	0.1307	0.0694	0.0869	NM_001191991	500915	NP_001178920	protein FAM19A5	0		chr7:128279765-128281591	1826	253	13.3	10.61	15.88	18.79
Tas2r107	chr4	-	228337686	228336759	927	14	LCP	0.0268066	1.82103	up	14.55	7.99	15.63	11.62	16.4	10.3	6.16	7.51	39	29	41	26	15	19	37	21	41	21	7	11	1.1163	0.8303	1.1714	0.7354	0.4403	0.5366	NM_023995	78981	NP_076485	taste receptor type 2 member 107	0	member of a family of mammalian taste receptors that couple with the G protein alpha subunit gustducin; may play a role in bitter taste perception [RGD, Feb 2006]. ##Evidence-Data-START## Transcript exon combination :: AF227142.1 [ECO:0000332] ##Evidence-Data-END##
Kit	chr14	-	34979346	34903277	76069	138	HCP	0.0496703	1.62151	up	35.23	21.7267	33.37	34.32	38	30.89	15.85	18.44	83	86	95	77	40	46	79	62	95	63	18	27	0.2418	0.2487	0.2754	0.2238	0.1148	0.1336	NM_022264	64030	NP_071600	mast/stem cell growth factor receptor precursor	0	transmembrane receptor; deletion mutation is associated with anemia and deficiency in mast cells and melanocytes in the Ws mutant allele of rats [RGD, Feb 2006]. Publication Note: This RefSeq record includes a subset of the publications that are available for this gene. Please see the Gene record to access additional publications. ##Evidence-Data-START## Transcript exon combination :: D12524.1, E…	chr14:34978371-34979697	1326	115	35.04	45.92	50.53	40.67
Fchsd1	chr18	-	30797074	30784854	12220	70	HCP	0.0237303	1.62634	up	31.7733	19.5367	28.72	31	35.6	25	15.85	17.76	72	77	89	63	40	44	68	56	89	51	18	26	0.4103	0.4428	0.5086	0.3572	0.2264	0.2537	NM_001107392	307482	NP_001100862	FCH and double SH3 domains protein 1 isoform 2	0		chr18:30797013-30797234	221	25	14.33	37.57	45.25	44.37
Il17ra	chr4	+	220083471	220106001	22530	125	HCP	0.00705349	1.62933	up	28.85	17.7067	30.41	29.34	26.8	20.59	14.09	18.44	76	73	67	51	35	46	72	53	67	42	16	27	0.2433	0.2347	0.2144	0.1647	0.1127	0.1475	NM_001107883	312679	NP_001101353	interleukin 17 receptor A	0		chr4:220083080-220084063	983	102	38.67	22.52	28.48	17.46
Cotl1	chr19	-	63243569	63209152	34417	84	HCP	0.0352804	1.63117	up	34.0533	20.8767	30.83	36.53	34.8	28.43	18.49	15.71	77	91	87	71	46	39	73	66	87	58	21	23	0.3671	0.4349	0.4143	0.3385	0.2201	0.187	NM_001108452	361422	NP_001101922	coactosin-like protein	0		chr19:63243266-63243683	417	52	53.18	63.05	69.54	58.78
Pcdhgb7	chr18	+	30594346	30662067	67721	130	ICP	0.0210194	1.63568	up	23.0467	14.09	24.08	25.46	19.6	17.16	11.45	13.66	60	64	49	43	29	34	57	46	49	35	13	20	0.1852	0.1959	0.1508	0.132	0.0881	0.1051	NM_001012215	364844	NP_001012215	protocadherin gamma-B7 precursor	0		chr18:30650217-30650558	341	23	58.83	52.75	79.18	35.94
Mageb3	chrX	-	55047581	55046585	996	14	LCP	0.0175581	1.63759	up	22.2767	13.6033	19.43	23.8	23.6	14.71	15.85	10.25	49	60	59	37	40	26	46	43	59	30	18	15	1.3878	1.7001	1.6857	1.0506	1.1321	0.7318	NM_001106965	302746	NP_001100435	melanoma-associated antigen B3	0
Mcart1	chr5	-	65464570	65453201	11369	88	HCP	0.00150631	1.63876	up	20.0967	12.2633	19.01	20.48	20.8	13.24	10.57	12.98	48	51	52	33	26	32	45	37	52	27	12	19	0.216	0.2327	0.2364	0.1504	0.1201	0.1475	NM_001024785	313241	NP_001019956	solute carrier family 25 member 51	0		chr5:65464124-65464893	769	73	23.34	35.99	41.61	23.91
Cab39l	chr15	+	43580646	43669197	88551	21	LCP	0.0300117	1.64223	up	18.7433	11.4133	19.01	18.82	18.4	14.22	7.04	12.98	48	47	46	36	18	32	45	34	46	29	8	19	0.9051	0.8962	0.8762	0.677	0.3354	0.618	NM_001011917	290291	NP_001011917	calcium-binding protein 39-like	0
Tmem177	chr13	-	41045862	41042436	3426	61	ICP	0.0141914	1.64455	up	28.7467	17.48	25.34	32.1	28.8	20.59	14.09	17.76	63	80	72	51	35	44	60	58	72	42	16	26	0.4154	0.5263	0.4721	0.3376	0.231	0.2911	NM_001037776	304735	NP_001032865	transmembrane protein 177	0
Arl1	chr7	+	29384787	29395708	10921	106	HCP	0.0381674	1.64475	up	30.68	18.6533	32.52	27.12	32.4	24.51	12.33	19.12	81	68	81	61	31	48	77	49	81	50	14	28	0.3068	0.2559	0.3057	0.2313	0.1163	0.1804	NM_022385	64187	NP_071780	ADP-ribosylation factor-like protein 1	0	regulates the structure and function of the Golgi apparatus [RGD, Feb 2006]. ##Evidence-Data-START## Transcript exon combination :: X76920.1, BC061553.1 [ECO:0000332] ##Evidence-Data-END##	chr7:29384590-29385089	499	57	42.32	41.6	62.12	44.21
Olr19	chr1	-	156216762	156215802	960	21	LCP	0.0430648	1.78497	up	2.85	1.59667	3.38	2.77	2.4	0.98	1.76	2.05	8	7	6	2	4	5	8	5	6	2	2	3	0.1609	0.1318	0.1143	0.0467	0.0839	0.0976	NM_001000117	293081	NP_001000117	olfactory receptor Olr19	0	Olfactory receptors interact with odorant molecules in the nose, to initiate a neuronal response that triggers the perception of a smell. The olfactory receptor proteins are members of a large family of G-protein-coupled receptors (GPCR) arising from single coding-exon genes. Olfactory receptors share a 7-transmembrane domain structure with many neurotransmitter and hormone receptors and are resp…
Mpp4	chr9	-	65764334	65725150	39184	23	LCP	0.00490173	1.64538	up	18.4667	11.2233	18.58	18.82	18	13.73	9.69	10.25	46	47	45	34	24	26	44	34	45	28	11	15	0.808	0.8182	0.7826	0.5968	0.4211	0.4454	NM_021265	58808	NP_067088	MAGUK p55 subfamily member 4	0	member of the membrane associated guanylate kinase (MAGUK) superfamily; predominantly expressed in brain [RGD, Feb 2006]. Sequence Note: The RefSeq transcript and protein were derived from genomic sequence to make the sequence consistent with the reference genome assembly. The genomic coordinates used for the transcript record were based on alignments.
Cd48	chr13	+	94737446	94760975	23529	41	ICP	0.0471384	1.78111	up	17.4133	9.77667	21.54	15.5	15.2	9.31	7.04	12.98	54	39	38	23	18	32	51	28	38	19	8	19	0.5254	0.378	0.3707	0.2272	0.1718	0.3165	NM_139103	245962	NP_620803	CD48 antigen precursor	0	plays a role in mast cell activation and response to Mycobacterium tuberculosis [RGD, Feb 2006]. ##Evidence-Data-START## Transcript exon combination :: X13016.1, BC060542.1 [ECO:0000332] ##Evidence-Data-END##
Mycbpap	chr10	-	82072661	82051978	20683	65	ICP	0.0130012	1.64568	up	20.9933	12.7567	19.85	19.93	23.2	15.69	12.33	10.25	50	50	58	39	31	26	47	36	58	32	14	15	0.3054	0.3066	0.3569	0.2414	0.1896	0.1576	NM_001009482	494192	NP_001009482	MYCBP-associated protein	0		chr10:82072365-82072700	335	37	37.82	78.48	59.7	40.25
Hpca	chr5	-	151038262	151029936	8326	49	LCP	0.011414	1.64886	up	28.3933	17.22	24.92	32.66	27.6	18.14	18.49	15.03	62	82	69	45	46	38	59	59	69	37	21	22	0.5086	0.6665	0.5633	0.3702	0.3774	0.3067	NM_017122	29177	NP_058818	neuron-specific calcium-binding protein hippocalcin	0	calcium-binding protein of the recoverin family [RGD, Feb 2006]. Publication Note: This RefSeq record includes a subset of the publications that are available for this gene. Please see the Gene record to access additional publications. ##Evidence-Data-START## Transcript exon combination :: D12573.1, CF976762.1 [ECO:0000332] ##Evidence-Data-END##
Utp3	chr14	-	21065479	21063824	1655	114	HCP	0.0262862	1.65345	up	31.6967	19.17	27.45	37.64	30	16.18	22.89	18.44	69	94	75	40	57	46	65	68	75	33	26	27	0.2408	0.3302	0.2632	0.1419	0.2008	0.1618	NM_001012036	305258	NP_001012036	something about silencing protein 10	0		chr14:21065194-21066191	997	91	39.19	52.74	57.17	29.5
Rnf208	chr3	+	2443878	2445203	1325	67	ICP	0.021309	1.65396	up	28.9167	17.4833	32.52	28.23	26	22.06	16.73	13.66	81	71	65	55	42	34	77	51	65	45	19	20	0.4854	0.4213	0.3881	0.3293	0.2497	0.2039	NM_001109195	499748	NP_001102665	RING finger protein 208	0		chr3:2443536-2443761	225	15	42.24	36.9	44.44	10.89
Setd7	chr2	-	160093343	160051125	42218	151	HCP	0.0246424	1.65806	up	20.1233	12.1367	19.43	22.14	18.8	13.24	14.97	8.2	49	55	47	33	37	20	46	40	47	27	17	12	0.1287	0.1466	0.1245	0.0877	0.0991	0.0543	NM_001109558	689954	NP_001103028	histone-lysine N-methyltransferase SETD7	0		chr2:160092460-160094110	1650	143	27.52	31.87	26.67	23.77
Mrpl38	chr10	+	103596442	103603249	6807	73	ICP	0.0107458	1.66284	up	27.01	16.2433	27.88	24.35	28.8	20.1	14.97	13.66	70	61	72	50	37	34	66	44	72	41	17	20	0.3819	0.3336	0.3945	0.2753	0.205	0.1871	NM_001009369	303685	NP_001009369	39S ribosomal protein L38, mitochondrial	0		chr10:103596382-103596861	479	45	22.04	34.67	43.84	35.82
LOC361016	chr15	+	21650744	21899251	248507	65	HCP	0.045462	1.66582	up	17.5467	10.5333	21.54	15.5	15.6	12.75	7.92	10.93	54	39	39	32	20	27	51	28	39	26	9	16	0.3314	0.2384	0.24	0.1961	0.1219	0.1681	NM_001014137	361016	NP_001014159	uncharacterized protein C3orf67 homolog	0		chr15:21889608-21889849	241	41	17.53	40.19	29.05	55.94
Dsg4	chr18	+	11853979	11888828	34849	17	LCP	0.029369	1.66603	up	20.4867	12.2967	23.65	16.61	21.2	14.22	9.69	12.98	59	42	53	36	24	32	56	30	53	29	11	19	1.3913	0.9768	1.2471	0.8363	0.5697	0.7634	NM_199490	291754	NP_955784	desmoglein-4 precursor	0	cell adhesion molecule; involved in providing mechanical integrity and stability to epithelial cells [RGD, Feb 2006]. ##Evidence-Data-START## Transcript exon combination :: AY314982.1 [ECO:0000332] ##Evidence-Data-END##
LOC500959	chr8	-	26364580	26363795	785	46	ICP	0.0271669	1.76982	up	15.48	8.74667	17.74	15.5	13.2	11.28	8.81	6.15	44	39	33	28	22	15	42	28	33	23	10	9	0.3856	0.3369	0.287	0.2451	0.1914	0.1336	NM_001033072	500959	NP_001028244	triosephosphate isomerase	0
Ipp	chr5	+	139150940	139184255	33315	24	LCP	0.0136705	1.76485	up	17.0367	9.65333	14.78	19.93	16.4	10.79	7.92	10.25	37	50	41	27	20	26	35	36	41	22	9	15	0.616	0.8303	0.6833	0.4494	0.3302	0.4269	NM_001106679	298439	NP_001100149	actin-binding protein IPP	0
Wasl	chr4	-	51504468	51455978	48490	131	HCP	0.0418442	1.66715	up	27.03	16.2133	26.61	27.68	26.8	23.04	10.57	15.03	67	69	67	58	26	38	63	50	67	47	12	22	0.2031	0.2113	0.2046	0.1759	0.0807	0.1147	NM_001110365	682507	NP_001103835	neural Wiskott-Aldrich syndrome protein	0	involved in the regulation of the cortical actin cytoskeleton [RGD, Nov 2007]. Publication Note: This RefSeq record includes a subset of the publications that are available for this gene. Please see the Gene record to access additional publications.	chr4:51503894-51504882	988	103	40.61	32.21	34.41	32.25
Ppp2r2d	chr1	+	218132462	218166450	33988	142	HCP	0.0396773	1.67034	up	26.2633	15.7233	26.19	23.8	28.8	21.57	10.57	15.03	65	60	72	54	26	38	62	43	72	44	12	22	0.1844	0.1676	0.2028	0.1519	0.0744	0.1058	NM_144746	246255	NP_653347	serine/threonine-protein phosphatase 2A 55 kDa regulatory subunit B delta isoform	0	cytosolic regulatory subunit that modifies protein phosphatase type 2A activity and subcellular localization [RGD, Feb 2006]. ##Evidence-Data-START## Transcript exon combination :: BC081720.1, AF180350.1 [ECO:0000332] ##Evidence-Data-END##	chr1:218132012-218133116	1104	125	24.87	28.83	30.8	25.53
Sav1	chr6	-	101846408	101825585	20823	141	HCP	0.0158629	1.67045	up	17.1667	10.2767	15.63	18.27	17.6	12.75	10.57	7.51	39	46	44	32	26	19	37	33	44	26	12	11	0.1108	0.1295	0.1248	0.0904	0.0749	0.0533	NM_001097581	299116	NP_001091050	protein salvador homolog 1	0		chr6:101846409-101846958	549	72	23.08	25.21	25.5	13.4
Cyp26b1	chr4	-	180864857	180848037	16820	128	HCP	0.0382416	1.67057	up	21.8567	13.0833	21.12	23.25	21.2	18.63	9.69	10.93	53	58	53	47	24	27	50	42	53	38	11	16	0.165	0.1816	0.1656	0.1455	0.0757	0.0854	NM_181087	312495	NP_851601	cytochrome P450 26B1	0	human homolog is a monooxygenase that catalyzes the inactivation of all-trans-retinoic acid to hydroxylated forms [RGD, Feb 2006]. ##Evidence-Data-START## Transcript exon combination :: AY245532.2 [ECO:0000332] ##Evidence-Data-END##	chr4:180865694-180866010	316	40	20.05	30.65	15.82	11.64
Dph1	chr10	-	61745338	61733768	11570	57	ICP	0.0211059	1.67197	up	32.23	19.2767	27.88	33.21	35.6	24.51	17.61	15.71	70	83	89	61	44	39	66	60	89	50	20	23	0.4891	0.5827	0.6246	0.43	0.3089	0.2756	NM_001105809	287523	NP_001099279	diphthamide biosynthesis protein 1	0
Hadhb	chr6	-	37393658	37366082	27576	12	LCP	0.0228913	1.73317	up	11.7567	6.78333	13.09	12.18	10	5.39	8.81	6.15	33	30	25	13	22	15	31	22	25	11	10	9	1.0911	1.0148	0.8333	0.4494	0.7338	0.5122	NM_133618	171155	NP_598302	trifunctional enzyme subunit beta, mitochondrial precursor	0	a subunit of a multienzyme complex that is involved in mitochondrial fatty acid oxidation [RGD, Feb 2006]. Sequence Note: removed 5 bases from the 5' end that did not align to the reference genome assembly. ##Evidence-Data-START## Transcript exon combination :: D16479.1, BC060545.1 [ECO:0000332] ##Evidence-Data-END##
St8sia1	chr4	-	241403150	241274071	129079	103	HCP	0.0146336	1.68947	up	28.6533	16.96	27.45	24.91	33.6	19.12	16.73	15.03	69	62	84	48	42	38	65	45	84	39	19	22	0.2665	0.2418	0.3262	0.1856	0.1624	0.1459	NM_012813	25280	NP_036945	alpha-N-acetylneuraminide alpha-2,8-sialyltransferase	0	an alpha-2,8-sialyltransferase that catalyzes the biosynthesis of GT1a and GQ1b as well as GD3 [RGD, Feb 2006]. ##Evidence-Data-START## Transcript exon combination :: U53883.1 [ECO:0000332] ##Evidence-Data-END##	chr4:241402765-241403723	958	75	36.37	30.33	34.45	29.43
Polr2f	chr7	+	120374413	120383859	9446	81	HCP	0.029441	1.69158	up	34.48	20.3833	35.06	35.98	32.4	27.45	13.21	20.49	88	90	81	69	33	51	83	65	81	56	15	30	0.4328	0.4442	0.4	0.3389	0.1631	0.253	NM_031335	83503	NP_112625	DNA-directed RNA polymerases I, II, and III subunit RPABC2	0	required subunit of all eukaryotic RNA polymerases [RGD, Feb 2006]. ##Evidence-Data-START## Transcript exon combination :: AB017711.1, CA509743.1 [ECO:0000332] ##Evidence-Data-END##	chr7:120373936-120374639	703	61	57.08	57.08	42.67	52.3
Ik	chr18	+	29291707	29306512	14805	76	HCP	0.0279245	1.69541	up	25.1033	14.8067	27.88	21.03	26.4	18.14	10.57	15.71	70	53	66	45	26	39	66	38	66	37	12	23	0.3668	0.2768	0.3474	0.2387	0.139	0.2067	NM_001005537	291659	NP_001005537	protein Red	0		chr18:29291244-29291840	596	47	26.58	18.57	62.08	37.02
Slc37a2	chr8	-	39734767	39713121	21646	66	ICP	0.0277247	1.69837	up	20.7767	12.2333	18.16	19.37	24.8	15.2	10.57	10.93	45	48	62	38	26	27	43	35	62	31	12	16	0.2752	0.2935	0.3758	0.2303	0.1601	0.1656	NM_001191994	500973	NP_001178923	sugar phosphate exchanger 2	0		chr8:39734618-39734869	251	26	42.07	27.57	47.81	43.95
Hhatl	chr8	-	129608906	129601906	7000	40	LCP	0.0245771	1.69881	up	43.92	25.8533	43.08	44.28	44.4	28.93	15.85	32.78	108	111	111	72	40	82	102	80	111	59	18	48	1.077	1.107	1.11	0.7231	0.3962	0.8196	NM_001106868	301073	NP_001100338	protein-cysteine N-palmitoyltransferase HHAT-like protein	0
Cacfd1	chr3	+	10917546	10928353	10807	50	LCP	0.00866162	1.70948	up	37.13	21.72	34.21	35.98	41.2	26.47	20.25	18.44	86	90	103	66	51	46	81	65	103	54	23	27	0.6842	0.7196	0.824	0.5295	0.405	0.3688	NM_001106561	296599	NP_001100031	calcium channel flower homolog	0		chr3:10920288-10920726	438	48	53.04	78.98	61.64	41.97
RGD1310262	chr19	-	36110933	36108971	1962	163	ICP	0.0290247	1.7101	up	33.25	19.4433	29.99	33.76	36	25.98	19.37	12.98	75	84	90	65	48	32	71	61	90	53	22	19	0.184	0.2071	0.2209	0.1594	0.1188	0.0796	NM_001107161	304650	NP_001100631	uncharacterized protein LOC304650	0		chr19:36109887-36110913	1026	111	33.96	44.51	29.24	29.86
Cdc42ep2	chr1	-	228212662	228203833	8829	80	ICP	0.0190883	1.71015	up	17.5233	10.2467	19.01	17.16	16.4	13.73	8.81	8.2	48	43	41	34	22	20	45	31	41	28	10	12	0.2376	0.2145	0.205	0.1716	0.1101	0.1024	NM_001009689	309175	NP_001009689	cdc42 effector protein 2	0
Krtap14	chr11	-	32396774	32395931	843	28	LCP	0.025415	1.71944	up	21.7567	12.6533	18.58	22.69	24	10.3	16.73	10.93	46	57	60	26	42	27	44	41	60	21	19	16	0.6637	0.8105	0.8571	0.3677	0.5975	0.3903	NM_001109326	501768	NP_001102796	keratin-associated protein 14	0
Ncam2	chr11	+	23870312	24353041	482729	108	HCP	0.0328786	1.72073	up	23.1267	13.44	19.43	24.35	25.6	18.14	10.57	11.61	49	61	64	45	26	29	46	44	64	37	12	17	0.1799	0.2255	0.237	0.168	0.0978	0.1075	NM_203409	288280	NP_981954	neural cell adhesion molecule 2 precursor	0	may play a role in olfactory neuron growth and organization [RGD, Feb 2006]. ##Evidence-Data-START## Transcript exon combination :: AY495695.1 [ECO:0000332] ##Evidence-Data-END##	chr11:23870014-23870438	424	57	22.41	22.85	30.66	46.25
Abol1	chr3	+	10471480	10479421	7941	9	LCP	0.0219927	1.72384	up	25.8633	15.0033	26.19	23.8	27.6	20.1	10.57	14.34	65	60	69	50	26	36	62	43	69	41	12	21	2.9096	2.6446	3.0667	2.2334	1.174	1.5937	NM_023094	65270	NP_075582	histo-blood group ABO system transferase 1	0	histo-blood group protein with A- and B-transferase activities [RGD, Feb 2006]. ##Evidence-Data-START## Transcript exon combination :: AF264018.2, AF469945.1 [ECO:0000332] ##Evidence-Data-END##
Smarca4	chr8	+	22702276	22793519	91243	115	HCP	0.0200686	1.72464	up	30.1467	17.48	29.14	32.1	29.2	22.55	11.45	18.44	73	80	73	56	29	46	69	58	73	46	13	27	0.2534	0.2792	0.2539	0.1961	0.0995	0.1604	NM_134368	171379	NP_599195	transcription activator BRG1	0	mouse homolog is a catalytic subunit of mammalian chromatin-remodeling complexes [RGD, Feb 2006]. Sequence Note: The RefSeq transcript and protein were derived from genomic sequence to make the sequence consistent with the reference genome assembly. The genomic coordinates used for the transcript record were based on alignments. ##Evidence-Data-START## CDS exon combination :: AJ504723.1 [ECO:0000…	chr8:22702058-22702827	769	86	46.69	35.99	42.91	39.85
Sp6	chr10	+	84746348	84750530	4182	111	HCP	0.00918928	1.72524	up	27.0633	15.6867	29.14	23.25	28.8	18.63	14.09	14.34	73	58	72	47	35	36	69	42	72	38	16	21	0.2626	0.2094	0.2595	0.1678	0.1269	0.1292	NM_001108833	363672	NP_001102303	transcription factor Sp6	0		chr10:84748605-84749736	1131	87	29.88	48.94	27.41	31.43
Etf1	chr18	-	27436622	27409447	27175	120	HCP	0.0433742	1.73041	up	24.22	13.9967	24.92	22.14	25.6	18.63	15.85	7.51	62	55	64	47	40	19	59	40	64	38	18	11	0.2077	0.1845	0.2133	0.1552	0.1321	0.0626	NM_001008344	307503	NP_001008345	eukaryotic peptide chain release factor subunit 1	0		chr18:27436113-27437260	1147	109	32.22	12.06	31.39	30.99
Cdkl1	chr6	-	101570647	101526899	43748	67	HCP	0.0256878	1.73114	up	24.1667	13.96	20.7	23.8	28	17.65	10.57	13.66	52	60	70	44	26	34	49	43	70	36	12	20	0.3089	0.3552	0.4179	0.2634	0.1577	0.2039	NM_001025121	314198	NP_001020292	cyclin-dependent kinase-like 1	0		chr6:101570837-101571245	408	34	41.41	81.4	49.02	36.05
RGD1305110	chr14	-	105211491	105141199	70292	103	HCP	0.0231963	1.68407	up	12.7933	7.59667	14.36	11.62	12.4	9.31	5.28	8.2	36	29	31	23	13	20	34	21	31	19	6	12	0.1394	0.1129	0.1204	0.0904	0.0513	0.0796	NM_001100971	305579	NP_001094441	uncharacterized protein KIAA1841 homolog	0		chr14:105211119-105211763	644	86	16.4	12.89	10.87	11.42
Tmem41b	chr1	-	181605545	181591180	14365	83	HCP	0.0151363	1.68319	up	12.68	7.53333	11.4	13.84	12.8	8.33	8.81	5.46	29	35	32	21	22	14	27	25	32	17	10	8	0.1374	0.1667	0.1542	0.1004	0.1061	0.0658	NM_001012358	361626	NP_001012358	transmembrane protein 41B	0		chr1:181605332-181606267	935	85	9.03	8.88	5.35	13.11
Pi4k2b	chr14	-	60712615	60685761	26854	98	HCP	0.0221767	1.67666	up	16.4033	9.78333	14.36	16.05	18.8	8.82	12.33	8.2	36	40	47	22	31	20	34	29	47	18	14	12	0.1465	0.1638	0.1918	0.09	0.1258	0.0836	NM_001005883	305419	NP_001005883	phosphatidylinositol 4-kinase type 2-beta	0		chr14:60712253-60712626	373	56	16.99	37.1	48.26	13.14
Msr1	chr16	-	56582240	56517028	65212	18	LCP	0.00838824	1.7365	up	17.9033	10.31	16.89	18.82	18	13.24	8.81	8.88	42	47	45	33	22	22	40	34	45	27	10	13	0.9386	1.0455	1	0.7354	0.4892	0.4933	NM_001191939	498638	NP_001178868	macrophage scavenger receptor types I and II	0
Commd6	chr15	-	89908870	89902294	6576	72	ICP	0.011577	1.75358	up	25.3333	14.4467	27.03	26.57	22.4	15.69	10.57	17.08	68	66	56	39	26	43	64	48	56	32	12	25	0.3754	0.369	0.3111	0.2179	0.1468	0.2372	NM_001109105	498559	NP_001102575	COMM domain-containing protein 6	0		chr15:89908395-89908720	325	33	68.23	63.87	89.23	49.03
Rab6b	chr8	+	111018331	111059791	41460	47	LCP	0.0431868	1.75779	up	28.2067	16.0467	24.08	29.34	31.2	22.06	9.69	16.39	60	73	78	55	24	41	57	53	78	45	11	24	0.5122	0.6242	0.6638	0.4694	0.2061	0.3488	NM_001108775	363123	NP_001102245	ras-related protein Rab-6B	0
LOC688828	chr8	-	113075830	113074155	1675	40	LCP	0.0249053	1.75868	up	34.5933	19.67	34.63	31.55	37.6	27.45	15.85	15.71	87	79	94	69	40	39	82	57	94	56	18	23	0.8659	0.7888	0.94	0.6864	0.3962	0.3927	NM_001109516	688828	NP_001102986	uncharacterized protein LOC688828	0
Pop5	chr12	-	48936411	48932034	4377	99	HCP	0.0412674	1.76343	up	24.8467	14.09	24.5	30.44	19.6	16.67	10.57	15.03	61	76	49	42	26	38	58	55	49	34	12	22	0.2474	0.3075	0.198	0.1684	0.1067	0.1518	NM_001105752	117241	NP_001099222	ribonuclease P/MRP protein subunit POP5	0		chr12:48936120-48936527	407	45	46.7	30.6	31.94	30.11
Plscr1	chr8	+	99108913	99129251	20338	52	LCP	0.0115642	1.7704	up	18.66	10.54	20.27	17.71	18	13.73	9.69	8.2	51	44	45	34	24	20	48	32	45	28	11	12	0.3899	0.3406	0.3462	0.264	0.1863	0.1576	NM_057194	117540	NP_476542	phospholipid scramblase 1	0	may act as a downstream mediator of immune response in IgE receptor signaling; may transport phospholipids in the plasma membrane [RGD, Feb 2006]. ##Evidence-Data-START## Transcript exon combination :: AY024347.1 [ECO:0000332] ##Evidence-Data-END##
App	chr11	-	28265107	28049785	215322	144	HCP	0.0415575	1.77104	up	31.3533	17.7033	23.65	33.21	37.2	17.16	14.09	21.86	59	83	93	43	35	55	56	60	93	35	16	32	0.1643	0.2306	0.2583	0.1192	0.0978	0.1518	NM_019288	54226	NP_062161	amyloid beta A4 protein precursor	0	activates voltage dependent calcium channels; may induce neuronal apoptosis [RGD, Feb 2006]. Sequence Note: removed 1 base from the 5' end that did not align to the reference genome assembly. Publication Note: This RefSeq record includes a subset of the publications that are available for this gene. Please see the Gene record to access additional publications. ##Evidence-Data-START## Transcript e…	chr11:28264161-28265570	1409	121	32.22	47.14	46.13	26.1
Cntnap5c	chr13	+	11594155	12804561	1210406	30	ICP	0.0262084	1.77248	up	18.7233	10.5633	19.01	17.16	20	13.24	6.16	12.29	48	43	50	33	15	31	45	31	50	27	7	18	0.6336	0.572	0.6667	0.4412	0.2055	0.4098	NM_001047866	297846	NP_001041331	contactin-associated protein like 5-4 precursor	0
Olr1334	chr8	+	61671499	61672428	929	15	LCP	0.0177354	1.66112	up	9.31333	5.60667	8.87	11.07	8	5.39	5.28	6.15	22	28	20	13	13	15	21	20	20	11	6	9	0.5913	0.738	0.5333	0.3595	0.3522	0.4098	NM_001000478	300634	NP_001000478	olfactory receptor Olr1334	0	Olfactory receptors interact with odorant molecules in the nose, to initiate a neuronal response that triggers the perception of a smell. The olfactory receptor proteins are members of a large family of G-protein-coupled receptors (GPCR) arising from single coding-exon genes. Olfactory receptors share a 7-transmembrane domain structure with many neurotransmitter and hormone receptors and are resp…
Lrg1	chr9	+	9939370	9941611	2241	82	LCP	0.0107706	1.77478	up	38.3233	21.5933	35.48	37.09	42.4	27.45	20.25	17.08	89	93	106	69	51	43	84	67	106	56	23	25	0.4327	0.4523	0.5171	0.3348	0.247	0.2082	NM_001009717	367455	NP_001009717	leucine-rich alpha-2-glycoprotein precursor	0		chr9:9940413-9941298	885	65	41.76	43.78	61.02	34.62
Olr270	chr1	+	179791822	179792767	945	10	LCP	0.0305228	1.65652	up	14.1467	8.54	11.4	13.84	17.2	8.82	7.92	8.88	29	35	43	22	20	22	27	25	43	18	9	13	1.1404	1.3838	1.72	0.8825	0.7925	0.8879	NM_001000229	293437	NP_001000229	olfactory receptor Olr270	0	Olfactory receptors interact with odorant molecules in the nose, to initiate a neuronal response that triggers the perception of a smell. The olfactory receptor proteins are members of a large family of G-protein-coupled receptors (GPCR) arising from single coding-exon genes. Olfactory receptors share a 7-transmembrane domain structure with many neurotransmitter and hormone receptors and are resp…
Mpzl1	chr13	-	88722184	88685409	36775	103	HCP	0.026135	1.7762	up	17.9633	10.1133	14.36	19.93	19.6	12.26	10.57	7.51	36	50	49	31	26	19	34	36	49	25	12	11	0.1394	0.1935	0.1903	0.119	0.1026	0.0729	NM_001007728	360871	NP_001007729	myelin protein zero-like protein 1 precursor	0		chr13:88722002-88722275	273	34	15.47	40.55	10.99	35.92
Smpd4	chr11	+	90575598	90599309	23711	70	ICP	0.031672	1.77793	up	25.5667	14.38	24.5	31	21.2	16.18	10.57	16.39	61	77	53	40	26	41	58	56	53	33	12	24	0.35	0.4428	0.3029	0.2311	0.1509	0.2342	NM_001167806	303790	NP_001161278	sphingomyelin phosphodiesterase 4	0		chr11:90575539-90575920	381	35	44.34	50.85	41.99	32.17
Txnrd1	chr7	-	27104095	27065818	38277	110	HCP	0.00658298	1.77848	up	24.2467	13.6333	22.39	24.35	26	16.67	10.57	13.66	56	61	65	42	26	34	53	44	65	34	12	20	0.2035	0.2214	0.2364	0.1515	0.0961	0.1242	NM_031614	58819	NP_113802	thioredoxin reductase 1, cytoplasmic	0	This gene encodes a member of the family of pyridine nucleotide-disulfide oxidoreductases. This protein is a flavoenzyme, which uses NADPH for reduction of thioredoxins as well as other protein and nonprotein substrates, and plays a role in protection against oxidative stress. It contains a selenocysteine (Sec) residue, which is essential for catalytic activity. The selenocysteine is encoded by t…	chr7:27104025-27104312	287	28	62.55	43.39	66.2	38.43
Gne	chr5	-	64065617	64035387	30230	109	HCP	0.0287956	1.7797	up	33.66	18.9133	27.03	38.75	35.2	23.53	14.09	19.12	68	97	88	59	35	48	64	70	88	48	16	28	0.248	0.3555	0.3229	0.2159	0.1292	0.1754	NM_053765	114711	NP_446217	bifunctional UDP-N-acetylglucosamine 2-epimerase/N-acetylmannosamine kinase	0	bifunctional enzyme, catalyzes the first two steps of biosynthesis of Neu5Ac (UDP-GlcNAc 2-epimerase and ManNAc kinase), precursor of sialic acids [RGD, Feb 2006]. Publication Note: This RefSeq record includes a subset of the publications that are available for this gene. Please see the Gene record to access additional publications. ##Evidence-Data-START## Transcript exon combination :: BC062011.…	chr5:64065234-64065797	563	61	37.51	81.11	74.6	41.36
Evi5	chr14	+	2892967	3039180	146213	49	LCP	0.0354257	1.78484	up	26.7667	14.9967	25.76	29.34	25.2	18.63	7.92	18.44	64	73	63	47	20	46	61	53	63	38	9	27	0.5258	0.5987	0.5143	0.3802	0.1617	0.3763	NM_001271410	100360066	NP_001258339	ecotropic viral integration site 5	0		chr14:2897999-2898930	931	130	13.61	17.84	16.11	13.16
Kcnv2	chr1	+	252646262	252663285	17023	98	LCP	0.0412413	1.78691	up	35.5	19.8667	30.83	42.07	33.6	27.45	18.49	13.66	77	105	84	69	46	34	73	76	84	56	21	20	0.3146	0.4293	0.3429	0.2801	0.1887	0.1394	NM_001106370	294065	NP_001099840	potassium voltage-gated channel subfamily V member 2	0		chr1:252646754-252647634	880	60	63.6	95.92	76.14	61.28
Bdkrb1	chr6	+	138631449	138633866	2417	61	LCP	0.0073467	1.78834	up	35.1767	19.67	35.06	34.87	35.6	25.49	18.49	15.03	88	87	89	64	46	38	83	63	89	52	21	22	0.5747	0.5717	0.5836	0.4179	0.3031	0.2463	NM_030851	81509	NP_110478	B1 bradykinin receptor	0	may play a role in regulation of inflammatory response [RGD, Feb 2006]. Publication Note: This RefSeq record includes a subset of the publications that are available for this gene. Please see the Gene record to access additional publications. ##Evidence-Data-START## Transcript exon combination :: AJ132230.2, U66107.2 [ECO:0000332] ##Evidence-Data-END##
LOC688459	chr9	+	22278198	22282377	4179	67	ICP	0.00382528	1.79101	up	23.3667	13.0467	20.7	23.8	25.6	14.71	11.45	12.98	52	60	64	37	29	32	49	43	64	30	13	19	0.3089	0.3552	0.3821	0.2195	0.1708	0.1937	NM_001109502	688459	NP_001102972	uncharacterized protein LOC688459	0		chr9:22278239-22278745	506	37	33.39	43.76	43.48	26.64
Olr613	chr3	-	83057080	83056147	933	9	LCP	0.0469913	1.63967	up	11.27	6.87333	12.25	9.96	11.6	4.9	6.16	9.56	31	25	29	12	15	24	29	18	29	10	7	14	1.361	1.107	1.2889	0.5447	0.6848	1.0624	NM_001000654	404852	NP_001000654	olfactory receptor Olr613	0	Olfactory receptors interact with odorant molecules in the nose, to initiate a neuronal response that triggers the perception of a smell. The olfactory receptor proteins are members of a large family of G-protein-coupled receptors (GPCR) arising from single coding-exon genes. Olfactory receptors share a 7-transmembrane domain structure with many neurotransmitter and hormone receptors and are resp…
Hey2	chr1	+	30633674	30643762	10088	121	HCP	0.0212142	1.79432	up	23.99	13.37	24.08	22.69	25.2	17.16	7.92	15.03	60	57	63	43	20	38	57	41	63	35	9	22	0.199	0.1876	0.2083	0.1418	0.0655	0.1242	NM_130417	155430	NP_569101	hairy/enhancer-of-split related with YRPW motif 2	0	basic helix-loop-helix transcriptional repressor; primary target of Notch [RGD, Feb 2006]. Sequence Note: The RefSeq transcript and protein were derived from genomic sequence to make the sequence consistent with the reference genome assembly. The genomic coordinates used for the transcript record were based on alignments.	chr1:30633163-30634057	894	96	35.43	30.96	27.96	37.02
Atg16l2	chr1	-	172603337	172590903	12434	89	HCP	0.046528	1.79732	up	31.7167	17.6467	33.79	33.76	27.6	25.98	10.57	16.39	84	84	69	65	26	41	80	61	69	53	12	24	0.3797	0.3794	0.3101	0.292	0.1187	0.1842	NM_001191560	308865	NP_001178489	autophagy-related protein 16-2	0		chr1:172603033-172603614	581	56	59.97	38.11	37.87	35.86
Duoxa2	chr3	+	120776163	120779532	3369	68	ICP	0.0443927	1.8082	up	32.62	18.04	35.48	28.78	33.6	26.96	11.45	15.71	89	72	84	67	29	39	84	52	84	55	13	23	0.5217	0.4233	0.4941	0.3965	0.1683	0.231	NM_001191965	499879	NP_001178894	dual oxidase maturation factor 2	0		chr3:120778764-120779028	264	26	75.99	83.87	45.45	116.06
Eftud1	chr1	+	145530402	145668711	138309	80	HCP	0.0307757	1.81269	up	35.2267	19.4333	33.37	41.51	30.8	22.06	12.33	23.91	83	104	77	55	31	60	79	75	77	45	14	35	0.4171	0.5189	0.385	0.2758	0.1541	0.2988	NM_001107534	308789	NP_001101004	elongation factor Tu GTP-binding domain-containing protein 1	0		chr1:145530107-145530594	487	40	41.2	71.04	41.07	32.72
Ostm1	chr20	+	49062740	49092287	29547	98	HCP	0.0405658	1.81578	up	21.0933	11.6167	21.54	22.14	19.6	17.65	9.69	7.51	54	55	49	44	24	19	51	40	49	36	11	11	0.2198	0.2259	0.2	0.1801	0.0988	0.0767	NM_001029925	499474	NP_001025096	osteopetrosis-associated transmembrane protein 1 precursor	0		chr20:49087772-49088086	314	23	70.62	88.14	60.51	74.16
Dlgap1	chr9	+	118045332	118613312	567980	25	ICP	0.0488142	1.81762	up	18.57	10.2167	16.89	18.82	20	15.69	8.81	6.15	42	47	50	39	22	15	40	34	50	32	10	9	0.6758	0.7528	0.8	0.6275	0.3522	0.2459	NM_022946	65040	NP_075235	disks large-associated protein 1	0	binds the guanylate kinase-like domain of the PSD-95 family of synaptic ion channel clustering proteins; may play a role in protein-protein interactions at the synaptic junction [RGD, Feb 2006]. Publication Note: This RefSeq record includes a subset of the publications that are available for this gene. Please see the Gene record to access additional publications. ##Evidence-Data-START## Transcrip…	chr9:118612207-118612515	308	42	54.85	71.89	61.69	47.75
Ghitm	chr16	-	14285133	14274049	11084	78	HCP	0.0243958	1.81793	up	23.6633	13.0167	20.7	22.69	27.6	17.16	12.33	9.56	52	57	69	43	31	24	49	41	69	35	14	14	0.2653	0.291	0.3538	0.22	0.158	0.1226	NM_001005908	290596	NP_001005908	growth hormone-inducible transmembrane protein	0		chr16:14284783-14285282	499	44	46.55	38.82	66.13	46.67
Ccdc82	chr8	+	11846050	11885451	39401	81	HCP	0.0342036	1.82776	up	27.1667	14.8633	24.5	31	26	13.73	9.69	21.17	61	77	65	34	24	53	58	56	65	28	11	31	0.3024	0.3827	0.321	0.1695	0.1196	0.2614	NM_001007660	300359	NP_001007661	coiled-coil domain-containing protein 82	0		chr8:11845496-11845874	378	34	50.28	84.2	82.01	42.15
RGD1306441	chr15	+	83580301	83581797	1496	26	ICP	0.0234523	1.6189	up	12.5033	7.72333	11.83	13.28	12.4	8.33	5.28	9.56	30	33	31	21	13	24	28	24	31	17	6	14	0.4549	0.5109	0.4769	0.3206	0.2032	0.3678	NM_001106053	290425	NP_001099523	uncharacterized protein LOC290425	0
Ptprn2	chr6	+	153312967	154056668	743701	103	HCP	0.040909	1.82809	up	32.3267	17.6833	28.72	32.66	35.6	26.47	14.97	11.61	72	82	89	66	37	29	68	59	89	54	17	17	0.2788	0.3171	0.3456	0.257	0.1453	0.1127	NM_031600	29714	NP_113788	receptor-type tyrosine-protein phosphatase N2 precursor	0	may play a roles in secretory granule biogenesis and organization or exocytosis [RGD, Feb 2006]. ##Evidence-Data-START## Transcript exon combination :: U73458.1, Z50735.1 [ECO:0000332] ##Evidence-Data-END##	chr6:153928024-153928407	383	50	27.57	10.84	20.89	28.8
Drp2	chrX	+	105131003	105176943	45940	30	LCP	0.0373172	1.8312	up	25.7833	14.08	24.5	23.25	29.6	15.2	7.92	19.12	61	58	74	38	20	48	58	42	74	31	9	28	0.8166	0.7749	0.9867	0.5066	0.2642	0.6375	NM_023971	66027	NP_076461	dystrophin-related protein 2	0
Pmaip1	chr18	+	61365055	61369043	3988	113	HCP	0.0119516	1.8331	up	21.5267	11.7433	19.85	19.93	24.8	12.26	14.09	8.88	50	50	62	31	35	22	47	36	62	25	16	13	0.1757	0.1763	0.2195	0.1085	0.1247	0.0786	NM_001008385	492821	NP_001008386	phorbol-12-myristate-13-acetate-induced protein 1	0		chr18:61364672-61365248	576	66	25.66	38.44	32.99	23.41
Foxp1	chr4	-	196089931	195858735	231196	37	LCP	0.0474879	1.83371	up	21.3567	11.6467	18.58	22.69	22.8	17.65	7.04	10.25	46	57	57	44	18	26	44	41	57	36	8	15	0.5023	0.6134	0.6162	0.477	0.1904	0.2769	NM_001034131	297480	NP_001029303	forkhead box protein P1	0
Abhd13	chr16	-	84769151	84754317	14834	93	HCP	0.0446428	1.83381	up	21.48	11.7133	23.65	21.59	19.2	14.71	14.97	5.46	59	54	48	37	37	14	56	39	48	30	17	8	0.2543	0.2321	0.2065	0.1581	0.161	0.0588	NM_001271072	306630	NP_001258001	abhydrolase domain-containing protein 13	0		chr16:84768669-84769189	520	65	28.43	31.93	48.08	25.93
Rabl5	chr12	-	24820156	24813504	6652	53	ICP	0.0165821	1.83576	up	23.9567	13.05	24.5	26.57	20.8	16.18	14.09	8.88	61	66	52	40	35	22	58	48	52	33	16	13	0.4622	0.5013	0.3925	0.3053	0.2658	0.1675	NM_001011902	288585	NP_001011902	rab-like protein 5	0
RGD1564719	chr1	-	92791055	92784850	6205	48	ICP	0.0452326	1.60294	up	14.5333	9.06667	12.25	14.95	16.4	10.79	6.16	10.25	31	37	41	27	15	26	29	27	41	22	7	15	0.2552	0.3114	0.3417	0.2247	0.1284	0.2134	NM_001109335	502320	NP_001102805	uncharacterized protein LOC502320	0
Mefv	chr10	+	10804439	10813968	9529	29	LCP	0.0382699	1.83728	up	24.8033	13.5	22.39	26.02	26	19.12	7.04	14.34	56	65	65	48	18	36	53	47	65	39	8	21	0.7719	0.8971	0.8966	0.6593	0.2429	0.4946	NM_031634	58923	NP_113822	pyrin	0
Brd9	chr1	-	33392304	33363869	28435	106	HCP	0.0456491	1.84828	up	32.08	17.3567	28.72	34.32	33.2	26.96	11.45	13.66	72	86	83	67	29	34	68	62	83	55	13	20	0.271	0.3238	0.3132	0.2544	0.108	0.1289	NM_001107453	308067	NP_001100923	bromodomain-containing protein 9	0		chr1:33392045-33392786	741	86	41.32	78.43	45.88	43.01
Taf2	chr7	-	95396754	95339749	57005	58	HCP	0.0229192	1.85505	up	19.7933	10.67	19.85	19.93	19.6	15.69	8.81	7.51	50	50	49	39	22	19	47	36	49	32	10	11	0.3423	0.3436	0.3379	0.2705	0.1518	0.1295	NM_133319	170844	NP_579853	TAF2 RNA polymerase II, TATA box binding protein-associated factor, 150 kD	0	mRNA expression increases in response to paraquat intake; may play a role in response to paraquat induced reactive oxygen species production and lung injury [RGD, Feb 2006]. Sequence Note: The RefSeq transcript and protein were derived from genomic sequence to make the sequence consistent with the reference genome assembly. The genomic coordinates used for the transcript record were based on alig…	chr7:95396528-95396849	321	25	39.47	38.8	34.27	26.73
Dguok	chr4	-	179798683	179770726	27957	58	ICP	0.0280033	1.85556	up	24.0233	12.9467	23.65	26.02	22.4	18.63	7.92	12.29	59	65	56	47	20	31	56	47	56	38	9	18	0.4078	0.4485	0.3862	0.3212	0.1366	0.212	NM_001106602	297389	NP_001100072	deoxyguanosine kinase, mitochondrial	0		chr4:179798445-179798797	352	34	45	66.83	53.98	48.75
LOC683613	chr7	-	141152181	141143395	8786	40	LCP	0.00630934	1.85944	up	35.0567	18.8533	34.21	33.76	37.2	24.51	14.97	17.08	86	84	93	61	37	43	81	61	93	50	17	25	0.8553	0.8441	0.93	0.6128	0.3742	0.4269	NM_001276440	683613	NP_001263369	keratin 71	0
Slc43a1	chr3	+	78760038	78784936	24898	129	ICP	0.047197	1.86047	up	28.2233	15.17	32.1	26.57	26	23.04	8.81	13.66	80	66	65	58	22	34	76	48	65	47	10	20	0.2488	0.206	0.2016	0.1786	0.0683	0.1059	NM_001107742	311168	NP_001101212	large neutral amino acids transporter small subunit 3	0		chr3:78759942-78761365	1423	104	38.59	33.06	28.11	25.84
Scara5	chr15	+	52808018	52912488	104470	41	ICP	0.0481808	1.86222	up	22.3467	12	19.85	21.59	25.6	9.31	18.49	8.2	50	54	64	23	46	20	47	39	64	19	21	12	0.4842	0.5265	0.6244	0.2272	0.451	0.1999	NM_001135855	305974	NP_001129327	scavenger receptor class A member 5	0
Chkb	chr7	-	130093008	130089652	3356	114	HCP	0.00114323	1.86526	up	24.0867	12.9133	26.61	23.25	22.4	12.75	12.33	13.66	67	58	56	32	31	34	63	42	56	26	14	20	0.2334	0.2039	0.1965	0.1118	0.1081	0.1198	NM_017177	29367	NP_058873	choline/ethanolamine kinase	0	choline/ethanolamine kinase enzyme [RGD, Feb 2006]. ##Evidence-Data-START## Transcript exon combination :: AB006607.1, BC060515.1 [ECO:0000332] ##Evidence-Data-END##	chr7:130092200-130093118	918	78	29.91	43.71	27.23	12.02
Dpagt1	chr8	+	47277100	47283502	6402	58	ICP	0.0231081	1.86991	up	31.0467	16.6033	31.68	32.66	28.8	23.04	9.69	17.08	79	82	72	58	24	43	75	59	72	47	11	25	0.5462	0.5631	0.4966	0.3973	0.167	0.2944	NM_199388	300668	NP_955420	UDP-N-acetylglucosamine--dolichyl-phosphate N-acetylglucosaminephosphotransferase	0
Txlna	chr5	-	151575118	151561490	13628	94	HCP	0.0473068	1.87128	up	27.2333	14.5533	26.61	29.89	25.2	23.04	9.69	10.93	67	75	63	58	24	27	63	54	63	47	11	16	0.2831	0.318	0.2681	0.2451	0.103	0.1163	NM_001127633	682457	NP_001121105	taxilin alpha	0		chr5:151574794-151575322	528	52	28	49.8	45.45	41.78
Sacm1l	chr8	+	131759865	131816202	56337	96	HCP	0.000938517	1.87667	up	27.2367	14.5133	29.14	26.57	26	16.67	13.21	13.66	73	66	65	42	33	34	69	48	65	34	15	20	0.3036	0.2768	0.2708	0.1736	0.1376	0.1423	NM_053798	116482	NP_446250	phosphatidylinositide phosphatase SAC1	0	membrane lipid phosphatase with activity toward phosphatidylinositol 3-phosphate, phosphatidylinositol 4-phosphate, and phosphatidylinositol 3,5-bisphosphate substrates [RGD, Feb 2006]. Sequence Note: The sequence AF251186.1 is from a chimeric clone. Only the SAC1 (supressor of actin mutations 1, homolog)-like sequence region was propagated into this RefSeq record.	chr8:131759583-131760330	747	70	53.71	33.34	53.55	32.82
LOC690911	chr5	-	163790132	163735388	54744	50	ICP	0.0257849	1.87702	up	25.54	13.6067	27.03	21.59	28	17.65	14.97	8.2	68	54	70	44	37	20	64	39	70	36	17	12	0.5406	0.4317	0.56	0.353	0.2994	0.1639	NM_001271495	690911	NP_001258424	uncharacterized protein LOC690911	0
Prl4a1	chr17	-	40577918	40569975	7943	12	LCP	0.0464509	1.57302	up	15.5467	9.88333	18.16	13.28	15.2	9.81	12.33	7.51	45	33	38	25	31	19	43	24	38	20	14	11	1.5135	1.107	1.2667	0.8171	1.0273	0.6261	NM_017036	24656	NP_058732	prolactin-4A1 precursor	0	prolactin like protein expressed in placenta [RGD, Feb 2006]. ##Evidence-Data-START## Transcript exon combination :: BC097332.1, FQ228460.1 [ECO:0000332] ##Evidence-Data-END##
Ankrd65	chr5	+	176713255	176715513	2258	45	LCP	0.0163589	1.89022	up	44.08	23.32	43.93	48.71	39.6	30.4	14.97	24.59	110	122	99	76	37	61	104	88	99	62	17	36	0.9761	1.0824	0.88	0.6755	0.3326	0.5464	NM_001109427	680734	NP_001102897	ankyrin repeat domain-containing protein 65	0		chr5:176713688-176713977	289	21	105.96	105.34	107.27	72.1
Adam30	chr2	+	219804506	219807947	3441	84	ICP	0.00139915	1.89698	up	31.2433	16.47	30.83	32.1	30.8	20.1	14.97	14.34	77	80	77	50	37	36	73	58	77	41	17	21	0.3671	0.3822	0.3667	0.2393	0.1782	0.1707	NM_001109600	690547	NP_001103070	disintegrin and metalloproteinase domain-containing protein 30 precursor	0
Snx18	chr2	-	64512619	64486854	25765	186	HCP	0.0472578	1.89815	up	31.7433	16.7233	27.03	31	37.2	21.08	7.92	21.17	68	77	93	53	20	53	64	56	93	43	9	31	0.1453	0.1667	0.2	0.1133	0.0426	0.1138	NM_001107652	310097	NP_001101122	sorting nexin-18	0		chr2:64511447-64512808	1361	155	24.05	30.5	43.35	18.91
Ankrd42	chr1	-	163705736	163663265	42471	85	HCP	0.0477827	1.89957	up	24.7767	13.0433	26.19	22.14	26	18.14	5.28	15.71	65	55	65	45	13	39	62	40	65	37	6	23	0.3081	0.2605	0.3059	0.2134	0.0622	0.1848	NM_001135013	293117	NP_001128485	ankyrin repeat domain 42	0		chr1:163705167-163705859	692	56	51.88	28	49.13	38.97
Ahcyl1	chr2	-	229940650	229905781	34869	36	ICP	0.0156009	1.90318	up	27.1267	14.2533	27.03	31.55	22.8	17.16	10.57	15.03	68	79	57	43	26	38	64	57	57	35	12	22	0.7509	0.8764	0.6333	0.4766	0.2935	0.4174	NM_001108561	362013	NP_001102031	putative adenosylhomocysteinase 2	0
Lbp	chr3	-	160819979	160793300	26679	57	LCP	0.0232847	1.90557	up	32.7567	17.19	33.79	27.68	36.8	24.02	13.21	14.34	84	69	92	60	33	36	80	50	92	49	15	21	0.5928	0.4855	0.6456	0.4214	0.2317	0.2516	NM_017208	29469	NP_058904	lipopolysaccharide-binding protein precursor	0	binds lipopolysaccharide on outer membrane of gram negative bacteria; involved in immune response [RGD, Feb 2006]. ##Evidence-Data-START## Transcript exon combination :: BC101906.1 [ECO:0000332] ##Evidence-Data-END##
Rnf219	chr15	-	92165948	92127750	38198	95	ICP	0.0250495	1.90655	up	23.19	12.1633	24.08	22.69	22.8	16.67	6.16	13.66	60	57	57	42	15	34	57	41	57	34	7	20	0.2534	0.2389	0.24	0.1755	0.0649	0.1438	NM_001108389	361088	NP_001101859	RING finger protein 219	0		chr15:92165500-92166051	551	61	47.91	42.69	34.48	26.69
Mir124-1	chr15	+	51712750	51712835	85	60	ICP	0.0433085	1.91008	up	27.4733	14.3833	29.57	23.25	29.6	21.57	7.92	13.66	74	58	74	54	20	34	70	42	74	44	9	20	0.4928	0.3875	0.4933	0.3595	0.1321	0.2277	NR_031866	100314291			0	microRNAs (miRNAs) are short (20-24 nt) non-coding RNAs that are involved in post-transcriptional regulation of gene expression in multicellular organisms by affecting both the stability and translation of mRNAs. miRNAs are transcribed by RNA polymerase II as part of capped and polyadenylated primary transcripts (pri-miRNAs) that can be either protein-coding or non-coding. The primary transcript …
Zkscan5	chr12	-	13245216	13224020	21196	76	ICP	0.00981058	1.92696	up	25.59	13.28	23.65	27.12	26	18.14	11.45	10.25	59	68	65	45	29	26	56	49	65	37	13	15	0.3112	0.3569	0.3421	0.2387	0.1506	0.1348	NM_001107119	304275	NP_001100589	zinc finger protein with KRAB and SCAN domains 5	0
Zfp653	chr8	-	23139663	23121359	18304	107	HCP	0.0215266	1.93063	up	22.73	11.7733	23.65	22.14	22.4	16.18	6.16	12.98	59	55	56	40	15	32	56	40	56	33	7	19	0.2211	0.2069	0.2093	0.1512	0.0576	0.1213	NM_001106807	300446	NP_001100277	zinc finger protein 653	0		chr8:23139190-23139839	649	81	37.42	23.45	15.41	26.44
Ccdc125	chr2	+	49845480	49863629	18149	66	LCP	0.0383297	1.93689	up	23.63	12.2	21.12	26.57	23.2	18.63	7.04	10.93	53	66	58	47	18	27	50	48	58	38	8	16	0.32	0.4026	0.3515	0.2823	0.1067	0.1656	NM_001134761	499518	NP_001128233	coiled-coil domain-containing protein 125	0
Mum1l1	chrX	+	110446522	110450318	3796	53	LCP	0.0271882	1.95062	up	22.3867	11.4767	24.5	25.46	17.2	14.22	7.92	12.29	61	64	43	36	20	31	58	46	43	29	9	18	0.4622	0.4804	0.3245	0.2683	0.1495	0.232	NM_001109321	501630	NP_001102791	PWWP domain-containing protein MUM1L1	0
mrpl11	chr1	+	227174537	227177363	2826	59	ICP	0.00203657	1.95564	up	20.28	10.37	20.27	19.37	21.2	12.26	7.92	10.93	51	48	53	31	20	27	48	35	53	25	9	16	0.3436	0.3284	0.3593	0.2077	0.1343	0.1852	NM_001006973	293666	NP_001006974	39S ribosomal protein L11, mitochondrial	0
Nap1l5	chr4	-	153972240	153970372	1868	75	ICP	0.0421359	1.95803	up	23.9467	12.23	18.16	27.68	26	17.16	7.92	11.61	45	69	65	43	20	29	43	50	65	35	9	17	0.2422	0.369	0.3467	0.2288	0.1057	0.1548	NM_001044293	688843	NP_001037758	nucleosome assembly protein 1-like 5	0		chr4:153971868-153972297	429	41	34.46	54.84	93.24	57.14
Angpt1	chr7	-	81618369	81368927	249442	51	ICP	0.0411361	1.9625	up	21.6333	11.0233	20.7	23.8	20.4	15.69	4.4	12.98	52	60	51	39	11	32	49	43	51	32	5	19	0.4058	0.4667	0.4	0.3076	0.0863	0.2545	NM_053546	89807	NP_445998	angiopoietin-1 precursor	0	modulates endothelial cell survival and involved in the activation of endothelial cell-specific Tie-2 receptors [RGD, Feb 2006]. Publication Note: This RefSeq record includes a subset of the publications that are available for this gene. Please see the Gene record to access additional publications. ##Evidence-Data-START## Transcript exon combination :: AB080023.1 [ECO:0000332] ##Evidence-Data-END…
Mea1	chr9	-	15518751	15516927	1824	87	HCP	0.0300725	1.97512	up	26.9933	13.6667	21.12	32.66	27.2	18.14	10.57	12.29	53	82	68	45	26	31	50	59	68	37	12	18	0.2427	0.3754	0.3126	0.2085	0.1214	0.1413	NM_001044286	685131	NP_001037751	male-enhanced antigen 1	0		chr9:15518470-15519203	733	61	27.37	39.65	58.66	25.08
Eif4h	chr12	+	27093545	27110202	16657	137	HCP	0.0206991	1.98447	up	22.5767	11.3767	21.96	19.37	26.4	12.75	7.04	14.34	55	48	66	32	18	36	52	35	66	26	8	21	0.1603	0.1414	0.1927	0.093	0.0514	0.1047	NM_001006957	288599	NP_001006958	eukaryotic translation initiation factor 4H	0		chr12:27093295-27094155	860	113	30.7	24.14	39.53	19.95
Cacng4	chr10	-	95746619	95688304	58315	159	HCP	0.0421407	2.00207	up	22.5433	11.26	24.5	19.93	23.2	14.71	14.97	4.1	61	50	58	37	37	10	58	36	58	30	17	6	0.1541	0.1253	0.1459	0.0925	0.0941	0.0258	NM_080692	140725	NP_542423	voltage-dependent calcium channel gamma-4 subunit	0	member of a family of gamma subunits of voltage-dependent calcium channels [RGD, Feb 2006]. ##Evidence-Data-START## Transcript exon combination :: AF361341.1 [ECO:0000332] ##Evidence-Data-END##	chr10:95746069-95746917	848	100	19.92	14.69	31.84	23.13
Smc1b	chr7	-	125742470	125680602	61868	73	HCP	0.0450033	2.0056	up	25.07	12.5	23.23	28.78	23.2	20.1	10.57	6.83	58	72	58	50	26	17	55	52	58	41	12	10	0.3182	0.3943	0.3178	0.2753	0.1447	0.0936	NM_001130498	300121	NP_001123970	structural maintenance of chromosomes protein 1B	0		chr7:125742282-125742684	402	42	60.41	75.73	62.19	48.78
Fan1	chr1	-	126318211	126292301	25910	67	ICP	0.0268351	2.01026	up	28.7333	14.2933	31.26	29.34	25.6	22.06	10.57	10.25	78	73	64	55	26	26	74	53	64	45	12	15	0.4665	0.4379	0.3821	0.3293	0.1577	0.1529	NM_001191633	309256	NP_001178562	coiled-coil domain-containing protein MTMR15	0		chr1:126318558-126318814	256	22	49.5	21.62	39.06	62.24
Mmp21	chr1	-	212699853	212694185	5668	34	LCP	0.038142	2.01105	up	35.1733	17.49	29.57	38.75	37.2	27.45	14.09	10.93	74	97	93	69	35	27	70	70	93	56	16	16	0.8696	1.1396	1.0941	0.8075	0.4144	0.3214	NM_001106308	293573	NP_001099778	matrix metalloproteinase-21 precursor	0
Acpl2	chr8	-	104237198	104171293	65905	128	HCP	0.0483007	2.01915	up	26.3567	13.0533	22.81	25.46	30.8	21.08	10.57	7.51	57	64	77	53	26	19	54	46	77	43	12	11	0.1782	0.1989	0.2406	0.1647	0.0825	0.0587	NM_001007710	315939	NP_001007711	acid phosphatase-like protein 2 precursor	0		chr8:104236584-104237865	1281	127	26.38	25.93	32.01	31.57
Ccdc163	chr5	+	139358208	139364237	6029	52	ICP	0.042551	2.03958	up	23.36	11.4533	25.76	27.12	17.2	16.67	8.81	8.88	64	68	43	42	22	22	61	49	43	34	10	13	0.4955	0.5216	0.3308	0.3206	0.1693	0.1707	NM_001025656	298442	NP_001020827	coiled-coil domain containing 163	0
Krt76	chr7	-	141294636	141286687	7949	29	LCP	0.0413139	2.04262	up	29.3933	14.39	34.63	24.35	29.2	22.55	9.69	10.93	87	61	73	56	24	27	82	44	73	46	11	16	1.1943	0.8398	1.0069	0.7776	0.334	0.3768	NM_001008805	407757	NP_001008805	keratin, type II cytoskeletal 2 oral	0
Mir3564	chr19	+	65346119	65346231	112	39	LCP	0.0117532	2.06786	up	29.15	14.0967	26.61	30.44	30.4	19.12	14.97	8.2	67	76	76	48	37	20	63	55	76	39	17	12	0.6823	0.7806	0.7795	0.4903	0.3838	0.2102	NR_037347	100526579			0	microRNAs (miRNAs) are short (20-24 nt) non-coding RNAs that are involved in post-transcriptional regulation of gene expression in multicellular organisms by affecting both the stability and translation of mRNAs. miRNAs are transcribed by RNA polymerase II as part of capped and polyadenylated primary transcripts (pri-miRNAs) that can be either protein-coding or non-coding. The primary transcript …
Mkks	chr3	-	136365793	136347547	18246	62	HCP	0.00433492	2.07484	up	30.59	14.7433	25.76	33.21	32.8	17.16	14.09	12.98	64	83	82	43	35	32	61	60	82	35	16	19	0.4156	0.5357	0.529	0.2768	0.2272	0.2093	NM_001008353	311456	NP_001008354	McKusick-Kaufman/Bardet-Biedl syndromes putative chaperonin	0
Ncald	chr7	-	76414625	76320072	94553	44	LCP	0.0247435	2.07556	up	27.2867	13.1467	24.92	29.34	27.6	20.59	7.92	10.93	62	73	69	51	20	27	59	53	69	42	9	16	0.5664	0.6667	0.6273	0.468	0.1801	0.2484	NM_001024371	553106	NP_001019542	neurocalcin-delta	0
Pxdn	chr6	+	57551558	57663427	111869	115	ICP	0.0252501	2.12125	up	33.4733	15.78	28.72	32.1	39.6	19.61	7.92	19.81	72	80	99	49	20	50	68	58	99	40	9	29	0.2497	0.2792	0.3443	0.1705	0.0689	0.1722	NM_001271261	554172	NP_001258190	peroxidasin homolog precursor	0		chr6:57611918-57612151	233	16	126.89	83.15	124.46	84.16
Cherp	chr16	+	18931533	18944588	13055	124	HCP	0.0438951	2.14492	up	34.09	15.8933	36.75	34.32	31.2	27.94	8.81	10.93	92	86	78	70	22	27	87	62	78	57	10	16	0.2963	0.2768	0.2516	0.2254	0.071	0.0881	NM_001106064	290614	NP_001099534	calcium homeostasis endoplasmic reticulum protein	0		chr16:18931081-18932191	1110	102	50.42	42.39	36.94	36.44
Mybpc2	chr1	-	101595570	101572090	23480	34	LCP	0.027854	2.16063	up	31.43	14.5467	26.19	32.1	36	22.06	7.92	13.66	65	80	90	55	20	34	62	58	90	45	9	20	0.7702	0.9442	1.0588	0.6489	0.2331	0.4018	NM_001106257	292879	NP_001099727	myosin-binding protein C, fast-type	0
Psme1	chr15	+	38146265	38149142	2877	74	ICP	0.0344767	2.17903	up	24.3833	11.19	21.96	21.59	29.6	17.65	7.04	8.88	55	54	74	44	18	22	52	39	74	36	8	13	0.2968	0.2917	0.4	0.2385	0.0952	0.12	NM_017264	29630	NP_058960	proteasome activator complex subunit 1	0	may play a role in proteasome activation [RGD, Feb 2006]. Sequence Note: removed 4 bases from the 5' end that did not align to the reference genome assembly. ##Evidence-Data-START## Transcript exon combination :: BC060574.1, FQ226855.1 [ECO:0000332] ##Evidence-Data-END##	chr15:38146154-38146470	316	25	30.07	17.52	25.32	23.27
Atpaf1	chr5	+	138426065	138451527	25462	88	ICP	0.024561	2.19099	up	28.87	13.1767	27.03	28.78	30.8	21.08	6.16	12.29	68	72	77	53	15	31	64	52	77	43	7	18	0.3072	0.3271	0.35	0.2396	0.07	0.1397	NM_001107959	313510	NP_001101429	ATP synthase mitochondrial F1 complex assembly factor 1	0		chr5:138426023-138426621	598	61	49.44	62.48	56.86	40.99
Tmprss3	chr20	-	12109416	12090232	19184	53	ICP	0.0446204	2.25076	up	34.4367	15.3	32.1	33.21	38	26.47	4.4	15.03	80	83	95	66	11	38	76	60	95	54	5	22	0.6057	0.6266	0.717	0.4995	0.0831	0.2835	NM_001107619	309665	NP_001101089	transmembrane protease serine 3	0
Cyp19a1	chr8	-	57348481	57321084	27397	29	LCP	0.00788907	2.25866	up	26.5167	11.74	23.23	27.12	29.2	15.2	7.04	12.98	58	68	73	38	18	32	55	49	73	31	8	19	0.801	0.9353	1.0069	0.5241	0.2429	0.4475	NM_017085	25147	NP_058781	cytochrome P450 19A1	0	catalyzes end-step estrogen formation from androgens and aromatization of testosterone to estradiol [RGD, Feb 2006]. Publication Note: This RefSeq record includes a subset of the publications that are available for this gene. Please see the Gene record to access additional publications.
Esf1	chr3	-	139688205	139635098	53107	65	HCP	0.0475486	2.29544	up	27.9967	12.1967	24.5	29.89	29.6	19.12	1.76	15.71	61	75	74	48	4	39	58	54	74	39	2	23	0.3769	0.4598	0.4554	0.2942	0.0271	0.2417	NM_001100771	366203	NP_001094241	ESF1 homolog	0
Hip1	chr12	+	26178239	26312676	134437	93	HCP	0.0261187	2.31652	up	29.3967	12.69	24.92	34.87	28.4	20.1	7.04	10.93	62	87	71	50	18	27	59	63	71	41	8	16	0.268	0.375	0.3054	0.2161	0.0757	0.1175	NM_001100475	192154	NP_001093945	huntingtin-interacting protein 1	0	human homolog binds clathrin and the clathrin adaptor AP2; may play a role in clathrin-mediated endocytosis [RGD, Feb 2006].	chr12:26235414-26236010	596	45	12.4	30.18	15.1	24.68
Fam216a	chr12	+	41560317	41569459	9142	105	HCP	0.0482552	2.31981	up	27.83	11.9967	26.61	27.68	29.2	16.67	0.88	18.44	67	69	73	42	2	46	63	50	73	34	1	27	0.2534	0.2636	0.2781	0.1587	0.0084	0.1756	NM_001008290	288667	NP_001008291	protein FAM216A	0		chr12:41559817-41560805	988	91	45.96	53.22	49.6	26.05
Zbp1	chr3	-	177350801	177340449	10352	51	LCP	0.0283407	2.32902	up	30.0133	12.8867	34.21	28.23	27.6	22.06	7.04	9.56	86	71	69	55	18	24	81	51	69	45	8	14	0.6708	0.5535	0.5412	0.4326	0.1381	0.1875	NM_133564	171091	NP_598248	Z-DNA-binding protein 1	0	DNA binding protein; thought to bind Z-DNA, which is largely controlled by the amount of supercoiling [RGD, Feb 2006]. Sequence Note: The RefSeq transcript and protein were derived from genomic sequence to make the sequence consistent with the reference genome assembly. The genomic coordinates used for the transcript record were based on transcript alignments. ##Evidence-Data-START## Transcript e…
Fgfr1	chr16	-	70965251	70925603	39648	58	LCP	0.0167266	2.39782	up	35.9833	15.0067	35.48	42.07	30.4	23.04	9.69	12.29	89	105	76	58	24	31	84	76	76	47	11	18	0.6117	0.7253	0.5241	0.3973	0.167	0.212	NM_024146	79114	NP_077060	fibroblast growth factor receptor 1 precursor	0	proportion of transmembrane and soluble extracellular isoforms may modulate fibroblast growth factor signaling; plays a role in regulation of neuronal cell proliferation [RGD, Feb 2006]. Publication Note: This RefSeq record includes a subset of the publications that are available for this gene. Please see the Gene record to access additional publications. ##Evidence-Data-START## Transcript exon c…
Oaz1	chr7	-	11922300	11919842	2458	129	HCP	0.0297049	2.39994	up	28.0233	11.6767	23.65	26.02	34.4	18.14	5.28	11.61	59	65	86	45	13	29	56	47	86	37	6	17	0.1834	0.2017	0.2667	0.1406	0.041	0.09	NM_139081	25502	NP_620781	ornithine decarboxylase antizyme 1	0	Ornithine decarboxylase catalyzes the conversion of ornithine to putrescine in the first and apparently rate-limiting step in polyamine biosynthesis. The ornithine decarboxylase antizymes play a role in the regulation of polyamine synthesis by binding to and inhibiting ornithine decarboxylase. Antizyme expression is auto-regulated by polyamine-enhanced translational frameshifting. The antizyme en…	chr7:11921756-11922783	1027	97	22.62	25.6	35.05	22.68
Mfsd11	chr10	+	105455232	105474239	19007	93	HCP	0.0118321	2.40325	up	30.0967	12.5233	31.26	28.23	30.8	18.63	5.28	13.66	78	71	77	47	13	34	74	51	77	38	6	20	0.3361	0.3035	0.3312	0.2003	0.0568	0.1469	NM_001108308	360667	NP_001101778	UNC93-like protein MFSD11	0		chr10:105453500-105455323	1823	210	38.81	31.88	47.18	34.96
Rps11	chr1	-	102184258	102182149	2109	88	ICP	0.027072	2.44398	up	27.1933	11.1267	21.54	30.44	29.6	18.63	7.92	6.83	54	76	74	47	20	17	51	55	74	38	9	10	0.2448	0.346	0.3364	0.2117	0.0901	0.0776	NM_031110	81774	NP_112372	40S ribosomal protein S11	0	a ribosomal protein [RGD, Feb 2006]. ##Evidence-Data-START## Transcript exon combination :: K03250.1, FQ221188.1 [ECO:0000332] ##Evidence-Data-END##	chr1:102183884-102184581	697	48	18.18	37.72	58.82	28.14
Zfp867	chr10	-	45575211	45564801	10410	61	ICP	0.0292059	2.5802	up	27.4533	10.64	32.1	25.46	24.8	19.61	6.16	6.15	80	64	62	49	15	15	76	46	62	40	7	9	0.5262	0.4174	0.4066	0.3215	0.101	0.1008	NM_001109677	100125361	NP_001103147	zinc finger protein LOC100125361	0		chr10:45574862-45575136	274	27	69.37	75.76	47.45	35.79
Olr1653	chr17	+	4923921	4924869	948	14	LCP	0.0318163	1.50531	up	12.76	8.47667	15.21	11.07	12	9.31	7.92	8.2	38	28	30	23	20	20	36	20	30	19	9	12	1.0861	0.7907	0.8571	0.6653	0.566	0.5854	NM_001000104	290957	NP_001000104	olfactory receptor Olr1653	0	Olfactory receptors interact with odorant molecules in the nose, to initiate a neuronal response that triggers the perception of a smell. The olfactory receptor proteins are members of a large family of G-protein-coupled receptors (GPCR) arising from single coding-exon genes. Olfactory receptors share a 7-transmembrane domain structure with many neurotransmitter and hormone receptors and are resp…
Ndufab1	chr1	-	199120057	199106653	13404	71	HCP	0.0142371	2.69208	up	27.3067	10.1433	29.57	31.55	20.8	14.71	6.16	9.56	74	79	52	37	15	24	70	57	52	30	7	14	0.4164	0.4444	0.293	0.2072	0.0868	0.1347	NM_001106294	293453	NP_001099764	acyl carrier protein, mitochondrial	0		chr1:199119806-199120179	373	41	42.46	70.49	32.17	32.86
Dusp9	chr1	-	152921585	152917659	3926	118	ICP	0.0464986	3.09157	up	35.2233	11.3933	32.52	31.55	41.6	26.47	0.88	6.83	81	79	104	66	2	17	77	57	104	54	1	10	0.2756	0.2674	0.3525	0.2244	0.0075	0.0579	NM_001037973	293847	NP_001033062	dual specificity protein phosphatase 9	0		chr1:152920567-152921701	1134	83	38.18	37.83	52.91	19.45
[truncated: 20 more columns]

## Sheet: SupTable_S4b_Promoter T vs S.dn
Supplementary Table S4 (b) List of the promoters in differential methylated regions (DMRs): Downregulated after training
Promoter MeDIP Signal Profiles for T vs S P-value cutoff: 0.05 Fold Change cutoff: 1.5 Column A: GeneName, the related gene name of investigated promoter region. Column B: Chromosome, the chromosome that the transcript lies in. Column C: Strand, the strand of the transcript. Column D: TSS, The start site of the transcript. Column E: TTS, The end site of the transcript. Column F: GeneLength, the l…
T vs S DOWN (Promoters)
Promoter information								P-value, fold change, regulation			Group MeDIP-score (Read-counts/kb)		MeDIP-score (Read-counts/kb)						Relative Methylation level (Read-counts/kb/CpGNumber)						Read-counts(normalized)						Read-counts(raw)															MeDIP-score (Read-counts/kb)
GeneName	Chromosome	Strand	TSS	TTS	GeneLength	CpGNumber(Promoter Region)	Promoter_Classification	P-value (T vs S)	Fold Change (T vs S)	Regulation	group T	group S	16T	19T	26T	15S	24S	28S	16T	19T	26T	15S	24S	28S	16T	19T	26T	15S	24S	28S	16T	19T	26T	15S	24S	28S	Accession	GeneID	ProteinID	ProteinName	OMIMID	mRNADescription	CGI_Name	CGI_Length	CpGNumber	16T	19T	26T	15S
Set	chr19	+	69119721	69121240	1519	48	ICP	0.0499456	-12.7	down	0.133333	1.69333	0	0	0.4	1.47	0.88	2.73	0	0	1	4	2	7	0	0	1	3	1	4	0	0	0.0083	0.0306	0.0183	0.0569	NM_001012504	307947	NP_001012522	protein SET	0
Acvr1b	chr7	+	140617641	140659246	41605	154	HCP	0.0403893	-2.46875	down	9.38667	23.1733	10.56	7.2	10.4	14.22	27.3	28	26	18	26	36	68	70	25	13	26	29	31	41	0.0686	0.0467	0.0675	0.0923	0.1772	0.1818	NM_199230	29381	NP_954700	activin receptor type-1B precursor	0	may form a heteromeric receptor complex with type II receptors specific for TGF-beta or activin [RGD, Feb 2006]. Publication Note: This RefSeq record includes a subset of the publications that are available for this gene. Please see the Gene record to access additional publications. ##Evidence-Data-START## Transcript exon combination :: S76466.1 [ECO:0000332] ##Evidence-Data-END##	chr7:140617157-140618046	889	112	11.88	10.9	6.75	11.03
Mir672	chrX	-	75784733	75784653	80	10	LCP	0.0269049	-2.45585	down	6.04	14.8333	6.34	4.98	6.8	9.81	17.61	17.08	16	12	17	25	44	43	15	9	17	20	20	25	0.6336	0.4982	0.68	0.9805	1.761	1.7075	NR_032288	100314175			0	microRNAs (miRNAs) are short (20-24 nt) non-coding RNAs that are involved in post-transcriptional regulation of gene expression in multicellular organisms by affecting both the stability and translation of mRNAs. miRNAs are transcribed by RNA polymerase II as part of capped and polyadenylated primary transcripts (pri-miRNAs) that can be either protein-coding or non-coding. The primary transcript …
Sval2	chr4	+	136130299	136134264	3965	9	LCP	0.0205774	-2.38834	down	9.09	21.71	11.83	6.64	8.8	15.69	25.53	23.91	30	17	22	39	64	60	28	12	22	32	29	35	1.314	0.738	0.9778	1.7431	2.8372	2.6561	NM_133291	84605	NP_579825	seminal vesicle antigen-like 2 precursor	0	present in the mammary, cusmaxillary, paratoid, and lacrimal glands [RGD, Feb 2006]. ##Evidence-Data-START## Transcript exon combination :: AB051831.1 [ECO:0000332] ##Evidence-Data-END##
Tmem170a	chr19	-	54901828	54897333	4495	26	LCP	0.0285872	-2.27173	down	7.59333	17.25	7.18	7.2	8.4	15.2	22.89	13.66	18	18	21	38	57	34	17	13	21	31	26	20	0.2762	0.2768	0.3231	0.5845	0.8805	0.5254	NM_001134608	498953	NP_001128080	transmembrane protein 170A	0
Olr1119	chr8	-	18185482	18184534	948	12	LCP	0.0317678	-2.25256	down	7.49667	16.8867	9.29	7.2	6	11.77	21.13	17.76	23	18	15	29	53	44	22	13	15	24	24	26	0.7743	0.5996	0.5	0.9805	1.761	1.4798	NM_001000988	405346	NP_001000988	olfactory receptor Olr1119	0	Olfactory receptors interact with odorant molecules in the nose, to initiate a neuronal response that triggers the perception of a smell. The olfactory receptor proteins are members of a large family of G-protein-coupled receptors (GPCR) arising from single coding-exon genes. Olfactory receptors share a 7-transmembrane domain structure with many neurotransmitter and hormone receptors and are resp…
Tcf4	chr18	+	64471372	64694032	222660	43	ICP	0.0454646	-2.13456	down	13.9467	29.77	15.63	9.41	16.8	26.47	39.62	23.22	39	24	42	66	99	58	37	17	42	54	45	34	0.3634	0.2188	0.3907	0.6157	0.9215	0.54	NM_053369	84382	NP_445821	transcription factor 4	0	transcription factor that acts as an enhancer of the rat tyrosine hydroxylase gene [RGD, Feb 2006]. ##Evidence-Data-START## Transcript exon combination :: AF149284.1 [ECO:0000332] ##Evidence-Data-END##
Coq3	chr5	+	40693936	40710202	16266	21	ICP	0.0372165	-2.09329	down	7.64667	16.0067	11.4	5.54	6	13.24	14.97	19.81	29	14	15	33	37	50	27	10	15	27	17	29	0.543	0.2636	0.2857	0.6303	0.7128	0.9432	NM_019187	29309	NP_062060	hexaprenyldihydroxybenzoate methyltransferase, mitochondrial	0	putative 3,4-dihydroxy-5-polyprenylbenzoate-MTase that may participate in the biosynthesis of ubiquinone (coenzyme Q) [RGD, Feb 2006]. ##Evidence-Data-START## Transcript exon combination :: L20427.1 [ECO:0000332] ##Evidence-Data-END##
Ka11	chr10	-	87937029	87934149	2880	47	LCP	0.00663898	-2.0316	down	28.9033	58.72	23.65	25.46	37.6	59.32	51.95	64.89	59	64	94	148	130	162	56	46	94	121	59	95	0.5032	0.5417	0.8	1.2622	1.1053	1.3805	NM_001008750	450226	NP_001008750	type I keratin KA11	0
Rbpms	chr16	+	61618903	61753849	134946	148	HCP	0.0465994	-2.03012	down	8.08	16.4033	8.03	9.41	6.8	14.22	22.01	12.98	20	24	17	36	55	32	19	17	17	29	25	19	0.0542	0.0636	0.0459	0.0961	0.1487	0.0877	NM_001271244	498642	NP_001258173	RNA-binding protein with multiple splicing	0		chr16:61618226-61619368	1142	122	2.77	6.06	4.38	17.17
Stab2	chr7	-	27666514	27488873	177641	35	LCP	0.00923702	-1.98477	down	2.62667	5.21333	2.96	3.32	1.6	4.9	5.28	5.46	7	8	4	12	13	14	7	6	4	10	6	8	0.0845	0.0949	0.0457	0.1401	0.1509	0.1561	NM_001246357	282580	NP_001233286	stabilin-2 precursor	0	binds and mediates endocytosis of hyaluronic acid; expressed on the cell surface and colocalized with clathrin following hyaluronic acid binding [RGD, Feb 2006]. ##Evidence-Data-START## Transcript exon combination :: GQ477370.2 [ECO:0000332] ##Evidence-Data-END##
Serhl2	chr7	+	123946389	123972802	26413	53	ICP	0.00991989	-1.95356	down	18.3767	35.9	19.85	13.28	22	32.85	41.38	33.47	50	33	55	82	103	84	47	24	55	67	47	49	0.3746	0.2507	0.4151	0.6198	0.7808	0.6315	NM_001130579	500911	NP_001124051	serine hydrolase-like 2	0
Ankrd13c	chr2	+	283426166	283473209	47043	137	HCP	0.0280246	-1.91701	down	8.87667	17.0167	11.83	7.2	7.6	13.24	19.37	18.44	30	18	19	33	48	46	28	13	19	27	22	27	0.0863	0.0525	0.0555	0.0966	0.1414	0.1346	NM_001191570	685374	NP_001178499	ankyrin repeat domain-containing protein 13C	0		chr2:283426054-283426974	920	116	5.74	1.5	0	11.99
Mir147	chr3	+	121313450	121313529	79	22	LCP	0.0319451	-1.87213	down	13.6333	25.5233	17.74	9.96	13.2	20.1	26.42	30.05	44	25	33	50	66	75	42	18	33	41	30	44	0.8063	0.4529	0.6	0.9137	1.2007	1.366	NR_032264	100314100			0	microRNAs (miRNAs) are short (20-24 nt) non-coding RNAs that are involved in post-transcriptional regulation of gene expression in multicellular organisms by affecting both the stability and translation of mRNAs. miRNAs are transcribed by RNA polymerase II as part of capped and polyadenylated primary transcripts (pri-miRNAs) that can be either protein-coding or non-coding. The primary transcript …
Gpr160	chr2	-	135857718	135800315	57403	88	HCP	0.0061781	-1.8673	down	19.6933	36.7733	21.12	17.16	20.8	30.89	40.5	38.93	53	43	52	77	101	97	50	31	52	63	46	57	0.24	0.195	0.2364	0.351	0.4603	0.4424	NM_001025147	499588	NP_001020318	probable G-protein coupled receptor 160	0		chr2:135857342-135857907	565	61	24.3	26.94	46.02	60.74
Ift43	chr6	+	119247639	119323931	76292	63	ICP	0.0245979	-1.85539	down	17.08	31.69	19.43	16.61	15.2	27.45	39.62	28	49	42	38	69	99	70	46	30	38	56	45	41	0.3084	0.2636	0.2413	0.4358	0.6289	0.4445	NM_001134525	299209	NP_001127997	intraflagellar transport protein 43 homolog	0		chr6:119247597-119247878	281	27	41.33	14.77	39.15	52.34
Olr372	chr1	+	237660220	237661171	951	11	LCP	0.045229	-1.83612	down	13.9533	25.62	14.36	15.5	12	18.14	27.3	31.42	36	39	30	45	68	79	34	28	30	37	31	46	1.3055	1.409	1.0909	1.649	2.4814	2.8562	NM_001001048	405934	NP_001001048	olfactory receptor Olr372	0	Olfactory receptors interact with odorant molecules in the nose, to initiate a neuronal response that triggers the perception of a smell. The olfactory receptor proteins are members of a large family of G-protein-coupled receptors (GPCR) arising from single coding-exon genes. Olfactory receptors share a 7-transmembrane domain structure with many neurotransmitter and hormone receptors and are resp…
LOC365238	chr1	-	95885255	95881453	3802	29	LCP	0.0216845	-1.82699	down	9.19	16.79	10.56	9.41	7.6	13.73	20.25	16.39	26	24	19	34	51	41	25	17	19	28	23	24	0.3641	0.3245	0.2621	0.4734	0.6983	0.5652	NM_001108913	365238	NP_001102383	uncharacterized protein LOC365238	0
Mthfd2	chr4	-	179604331	179592813	11518	98	HCP	0.020878	-1.81083	down	15.0833	27.3133	15.63	11.62	18	24.51	24.65	32.78	39	29	45	61	62	82	37	21	45	50	28	48	0.1595	0.1186	0.1837	0.2501	0.2516	0.3345	NM_001109398	680308	NP_001102868	bifunctional methylenetetrahydrofolate dehydrogenase/cyclohydrolase, mitochondrial	0		chr4:179603822-179604334	512	48	24.75	13.51	33.2	57.45
Skap2	chr4	-	146635663	146485399	150264	71	HCP	0.0344164	-1.79963	down	14.2233	25.5967	15.63	13.84	13.2	23.04	32.58	21.17	39	35	33	58	81	53	37	25	33	47	37	31	0.2201	0.1949	0.1859	0.3245	0.4589	0.2982	NM_130413	155183	NP_569097	src kinase-associated phosphoprotein 2	0	mouse homolog is a SRC family kinase substrate and may be involved in differentiation and cell growth [RGD, Feb 2006]. ##Evidence-Data-START## Transcript exon combination :: AF302132.1, BC070949.1 [ECO:0000332] ##Evidence-Data-END##	chr4:146635367-146635928	561	46	15.06	24.67	26.74	43.69
Bcl2l15	chr2	+	225737922	225743042	5120	33	LCP	0.0395597	-1.78552	down	11.2833	20.1467	14.78	11.07	8	16.18	23.77	20.49	37	28	20	40	59	51	35	20	20	33	27	30	0.448	0.3355	0.2424	0.4903	0.7204	0.6209	NM_001106459	295337	NP_001099929	bcl-2-like protein 15	0
tGap1	chr2	+	112320853	112387914	67061	31	ICP	0.00854441	-1.74624	down	3.99333	6.97333	3.8	4.98	3.2	6.37	7.04	7.51	10	12	8	16	18	19	9	9	8	13	8	11	0.1226	0.1607	0.1032	0.2056	0.2272	0.2424	NM_001007635	294892	NP_001007636	GTPase activating protein testicular GAP1	0
Csta	chr11	+	70643268	70654457	11189	23	LCP	0.0175852	-1.74051	down	14.9267	25.98	17.74	13.84	13.2	22.55	24.65	30.74	44	35	33	56	62	77	42	25	33	46	28	45	0.7713	0.6017	0.5739	0.9805	1.0719	1.3363	NM_001105876	288067	NP_001099346	cystatin-A	0
Cldn10	chr15	+	107450002	107539150	89148	41	ICP	0.00784072	-1.72917	down	17.0467	29.4767	16.47	18.27	16.4	27.45	34.34	26.64	41	46	41	69	86	67	39	33	41	56	39	39	0.4018	0.4455	0.4	0.6696	0.8376	0.6497	NM_001106058	290485	NP_001099528	claudin 10	0		chr15:107518423-107518645	222	27	23.78	24.93	67.57	60.73
Olr865	chr5	-	141597702	141596574	1128	20	LCP	0.0308365	-1.72567	down	12.1267	20.9267	11.83	14.95	9.6	18.14	19.37	25.27	30	37	24	45	48	63	28	27	24	37	22	37	0.5913	0.7473	0.48	0.907	0.9686	1.2635	NM_001000410	298474	NP_001000410	olfactory receptor Olr865	0	Olfactory receptors interact with odorant molecules in the nose, to initiate a neuronal response that triggers the perception of a smell. The olfactory receptor proteins are members of a large family of G-protein-coupled receptors (GPCR) arising from single coding-exon genes. Olfactory receptors share a 7-transmembrane domain structure with many neurotransmitter and hormone receptors and are resp…
Oasl2	chr12	-	49276267	49263770	12497	31	LCP	0.0087719	-1.71086	down	11.2633	19.27	8.87	10.52	14.4	18.63	19.37	19.81	22	26	36	47	48	50	21	19	36	38	22	29	0.2861	0.3393	0.4645	0.601	0.6249	0.6389	NM_001009682	304549	NP_001009682	2'-5'-oligoadenylate synthase-like protein 2	0
Tceb1	chr5	+	2044600	2060375	15775	55	HCP	0.0228324	-1.70379	down	13.7967	23.5067	13.09	15.5	12.8	18.63	27.3	24.59	33	39	32	47	68	61	31	28	32	38	31	36	0.2381	0.2818	0.2327	0.3387	0.4963	0.4471	NM_001270561	64525	NP_001257490	transcription elongation factor B polypeptide 1	0	15 kDa subunit of the transcription factor B (SIII) complex, also known as elongin C; releases RNA polymerase II from transient pausing at arresting sites [RGD, Feb 2006].	chr5:2044036-2044396	360	28	32.26	19.22	27.78	40.85
Klhl20	chr13	-	83851817	83806859	44958	49	ICP	0.0253367	-1.67516	down	16.87	28.26	18.16	16.05	16.4	22.06	29.94	32.78	45	40	41	55	75	82	43	29	41	45	34	48	0.3706	0.3276	0.3347	0.4502	0.611	0.6691	NM_001107192	304920	NP_001100662	kelch-like protein 20	0
Tceb1	chr5	+	2044172	2060375	16203	73	HCP	0.000988225	-1.67191	down	15.0367	25.14	15.21	15.5	14.4	23.53	27.3	24.59	38	39	36	59	68	61	36	28	36	48	31	36	0.2083	0.2123	0.1973	0.3224	0.3739	0.3368	NM_001270563	64525	NP_001257492	transcription elongation factor B polypeptide 1	0	15 kDa subunit of the transcription factor B (SIII) complex, also known as elongin C; releases RNA polymerase II from transient pausing at arresting sites [RGD, Feb 2006].	chr5:2044036-2044396	360	28	32.26	19.22	27.78	40.85
Ggt5	chr20	-	16191043	16178487	12556	54	LCP	0.0269673	-1.65766	down	9.50333	15.7533	9.29	11.62	7.6	16.67	17.61	12.98	23	29	19	42	44	32	22	21	19	34	20	19	0.1721	0.2153	0.1407	0.3087	0.3261	0.2403	NM_019235	29566	NP_062108	gamma-glutamyltransferase 5	0	involved in protecting the lungs from stress due to oxidation or other types of toxics [RGD, Feb 2006]. ##Evidence-Data-START## Transcript exon combination :: BC087018.1 [ECO:0000332] ##Evidence-Data-END##
Rps27a	chr14	-	113634784	113632953	1831	77	HCP	0.0296578	-1.65742	down	12.0167	19.9167	10.98	11.07	14	15.69	22.89	21.17	27	28	35	39	57	53	26	20	35	32	26	31	0.1426	0.1438	0.1818	0.2037	0.2973	0.275	NM_031113	81777	NP_112375	ubiquitin-40S ribosomal protein S27a	0	ribosomal protein subunit [RGD, Feb 2006]. ##Evidence-Data-START## Transcript is intronless :: X81839.1 [ECO:0000345] ##Evidence-Data-END##	chr14:113634372-113634920	548	50	34.68	42.93	32.85	46.97
March11	chr2	+	98502836	98603749	100913	148	HCP	0.0132611	-1.65437	down	14.1867	23.47	14.78	12.18	15.6	19.61	25.53	25.27	37	30	39	49	64	63	35	22	39	40	29	37	0.0999	0.0823	0.1054	0.1325	0.1725	0.1707	NM_001101828	499558	NP_001095298	E3 ubiquitin-protein ligase MARCH11	0		chr2:98502416-98503658	1242	133	14.45	12.26	14.49	29.6
Olr392	chr2	-	229049994	229049043	951	9	LCP	0.0265004	-1.6285	down	12.75	20.7633	13.52	12.73	12	16.18	22.89	23.22	34	32	30	40	57	58	32	23	30	33	26	34	1.5018	1.4146	1.3333	1.7976	2.5437	2.5802	NM_001000914	405227	NP_001000914	olfactory receptor Olr392	0	Olfactory receptors interact with odorant molecules in the nose, to initiate a neuronal response that triggers the perception of a smell. The olfactory receptor proteins are members of a large family of G-protein-coupled receptors (GPCR) arising from single coding-exon genes. Olfactory receptors share a 7-transmembrane domain structure with many neurotransmitter and hormone receptors and are resp…
Arhgap31	chr11	-	67508274	67395536	112738	116	HCP	0.0428963	-1.61809	down	17.43	28.2033	22.39	15.5	14.4	24.51	33.46	26.64	56	39	36	61	84	67	53	28	36	50	38	39	0.193	0.1336	0.1241	0.2113	0.2884	0.2296	NM_001105879	288093	NP_001099349	rho GTPase-activating protein 31	0		chr11:67508082-67508798	716	77	36.87	19.33	16.76	27.39
Sh2b1	chr1	-	204865893	204857972	7921	83	HCP	0.0489657	-1.61195	down	19.7567	31.8467	21.12	14.95	23.2	28.43	28.18	38.93	53	37	58	71	70	97	50	27	58	58	32	57	0.2544	0.1801	0.2795	0.3426	0.3395	0.469	NM_134456	89817	NP_604451	SH2B adapter protein 1 isoform 1	0	interacts with kinase-active tyrosyl-phosphorylated JAK2 [RGD, Feb 2006]. Publication Note: This RefSeq record includes a subset of the publications that are available for this gene. Please see the Gene record to access additional publications. ##Evidence-Data-START## CDS exon combination :: U57391.1 [ECO:0000331] ##Evidence-Data-END##	chr1:204865805-204866630	825	69	25.6	28.51	21.82	25.26
LOC500034	chr4	-	39963623	39891452	72171	94	HCP	0.038867	-1.60183	down	15.63	25.0367	15.21	13.28	18.4	19.61	28.18	27.32	38	33	46	49	70	68	36	24	46	40	32	40	0.1618	0.1413	0.1957	0.2086	0.2997	0.2906	NM_001109221	500034	NP_001102691	uncharacterized protein LOC500034	0		chr4:39963304-39963672	368	44	25.82	11.28	27.17	46.63
Myh7b	chr3	+	157494397	157518151	23754	47	LCP	0.0194766	-1.58815	down	22.2733	35.3733	27.45	19.37	20	34.81	31.7	39.61	69	48	50	87	79	99	65	35	50	71	36	58	0.5841	0.4122	0.4255	0.7406	0.6744	0.8429	NM_001107794	311570	NP_001101264	myosin-7B	0		chr3:157514460-157515332	872	54	61.76	42.85	56.19	67.47
Havcr1	chr10	+	31644783	31668189	23406	14	LCP	0.0152282	-1.585	down	12.1767	19.3	13.52	9.41	13.6	17.16	20.25	20.49	34	24	34	43	51	51	32	17	34	35	23	30	0.9654	0.6721	0.9714	1.2256	1.4465	1.4636	NM_173149	286934	NP_775172	hepatitis A virus cellular receptor 1 homolog precursor	0	may be a member of the mucosal addressin cell adhesion molecule family; may be involved in restoration of the morphological integrity and function to postischemic kidney [RGD, Feb 2006]. Sequence Note: removed 1 base from the 5' end that did not align to the reference genome assembly. Publication Note: This RefSeq record includes a subset of the publications that are available for this gene. Plea…
Tceb1	chr5	+	2044008	2060375	16367	74	ICP	0.0180623	-1.5796	down	15.9767	25.2367	15.63	15.5	16.8	22.55	29.94	23.22	39	39	42	56	75	58	37	28	42	46	34	34	0.2112	0.2094	0.227	0.3048	0.4046	0.3138	NM_022593	64525	NP_072115	transcription elongation factor B polypeptide 1	0	15 kDa subunit of the transcription factor B (SIII) complex, also known as elongin C; releases RNA polymerase II from transient pausing at arresting sites [RGD, Feb 2006].	chr5:2044036-2044396	360	28	32.26	19.22	27.78	40.85
Vsig4	chrX	-	66234590	66208996	25594	10	LCP	0.0222077	-1.57638	down	9.90667	15.6167	10.56	9.96	9.2	15.2	13.21	18.44	26	25	23	38	33	46	25	18	23	31	15	27	1.0559	0.9963	0.92	1.5198	1.3208	1.8441	NM_001025004	312102	NP_001020175	V-set and immunoglobulin domain-containing protein 4 precursor	0
Tmem110	chr16	+	6829241	6885528	56287	103	HCP	0.0474365	-1.57622	down	20.38	32.1233	26.19	14.95	20	37.26	29.06	30.05	65	37	50	93	73	75	62	27	50	76	33	44	0.2542	0.1451	0.1942	0.3617	0.2821	0.2918	NM_198774	361110	NP_942069	transmembrane protein 110	0		chr16:6829128-6829646	518	63	16.31	16.03	17.37	44.96
Mir374	chrX	-	75245679	75245611	68	32	ICP	0.00665792	-1.56189	down	14.57	22.7567	17.32	14.39	12	23.04	22.01	23.22	43	36	30	58	55	58	41	26	30	47	25	34	0.5412	0.4497	0.375	0.7201	0.6879	0.7257	NR_032135	100314088			0	microRNAs (miRNAs) are short (20-24 nt) non-coding RNAs that are involved in post-transcriptional regulation of gene expression in multicellular organisms by affecting both the stability and translation of mRNAs. miRNAs are transcribed by RNA polymerase II as part of capped and polyadenylated primary transcripts (pri-miRNAs) that can be either protein-coding or non-coding. The primary transcript …
Rhbdf2	chr10	-	105263800	105236673	27127	88	HCP	0.00921858	-1.5469	down	23.63	36.5533	27.03	25.46	18.4	36.28	37.86	35.52	68	64	46	91	95	89	64	46	46	74	43	52	0.3072	0.2893	0.2091	0.4123	0.4302	0.4036	NM_001270834	303690	NP_001257763	rhomboid family member 2	0		chr10:105263497-105264072	575	55	12.85	16.85	20.87	21.32
Aar2	chr3	-	159067374	159045664	21710	50	ICP	0.0360504	-1.54674	down	12.73	19.69	9.71	13.28	15.2	17.16	19.37	22.54	24	33	38	43	48	56	23	24	38	35	22	33	0.1943	0.2657	0.304	0.3432	0.3874	0.4508	NM_001106535	296312	NP_001100005	protein AAR2 homolog	0
Mir449c	chr2	+	63933618	63933717	99	43	ICP	0.0308923	-1.54047	down	10.75	16.56	13.09	9.96	9.2	14.71	15.85	19.12	33	25	23	37	40	48	31	18	23	30	18	28	0.3045	0.2317	0.214	0.342	0.3686	0.4447	NR_037322	100526629			0	microRNAs (miRNAs) are short (20-24 nt) non-coding RNAs that are involved in post-transcriptional regulation of gene expression in multicellular organisms by affecting both the stability and translation of mRNAs. miRNAs are transcribed by RNA polymerase II as part of capped and polyadenylated primary transcripts (pri-miRNAs) that can be either protein-coding or non-coding. The primary transcript …	chr2:63932379-63932837	458	42	39.19	30.21	32.75	21.41
Rwdd3	chr2	-	242769365	242756615	12750	60	HCP	0.0269623	-1.53876	down	17.2433	26.5333	19.43	15.5	16.8	23.53	24.65	31.42	49	39	42	59	62	79	46	28	42	48	28	46	0.3238	0.2583	0.28	0.3922	0.4109	0.5236	NM_001128152	65026	NP_001121624	RWD domain-containing protein 3	0	expressed in GH3 pituitary cells [RGD, Feb 2006]. Sequence Note: The RefSeq transcript and protein were derived from genomic sequence to make the sequence consistent with the reference genome assembly. The genomic coordinates used for the transcript record were based on alignments.	chr2:242769284-242769488	204	24	36.23	47.48	49.02	78.1
Zc3h10	chr7	-	2946149	2942055	4094	80	HCP	0.0289622	-1.53383	down	15.8167	24.26	17.74	17.71	12	21.57	27.3	23.91	44	44	30	54	68	60	42	32	30	44	31	35	0.2217	0.2214	0.15	0.2696	0.3412	0.2988	NM_001191090	685928	NP_001178019	zinc finger CCCH domain-containing protein 10	0		chr7:2945897-2946349	452	38	14.02	24.49	17.7	54.23
Olr283	chr1	-	180432222	180431277	945	13	LCP	0.0139919	-1.53125	down	12.5867	19.2733	13.52	13.84	10.4	21.57	18.49	17.76	34	35	26	54	46	44	32	25	26	44	21	26	1.0397	1.0645	0.8	1.6593	1.4224	1.366	NM_001001010	405384	NP_001001010	olfactory receptor Olr283	0	Olfactory receptors interact with odorant molecules in the nose, to initiate a neuronal response that triggers the perception of a smell. The olfactory receptor proteins are members of a large family of G-protein-coupled receptors (GPCR) arising from single coding-exon genes. Olfactory receptors share a 7-transmembrane domain structure with many neurotransmitter and hormone receptors and are resp…
Gcm2	chr17	+	23472658	23481773	9115	30	LCP	0.0356194	-1.52851	down	31.3967	47.99	31.26	36.53	26.4	41.18	56.35	46.44	78	91	66	103	141	116	74	66	66	84	64	68	1.0418	1.2177	0.88	1.3727	1.8784	1.5481	NM_001106105	291047	NP_001099575	chorion-specific transcription factor GCMb	0
Rabep2	chr1	+	204820063	204836434	16371	94	HCP	0.0324167	-1.5125	down	23.33	35.2867	24.5	22.69	22.8	35.79	41.38	28.69	61	57	57	89	103	72	58	41	57	73	47	42	0.2606	0.2414	0.2426	0.3807	0.4403	0.3052	NM_030585	80754	NP_085074	rab GTPase-binding effector protein 2	0	functions as a GTP regulation related factor [RGD, Feb 2006]. ##Evidence-Data-START## Transcript exon combination :: U34932.1, BC089795.1 [ECO:0000332] ##Evidence-Data-END##	chr1:204819586-204820345	759	70	34.78	45.58	38.21	45.21
Sept12	chr10	+	9541629	9551204	9575	25	LCP	0.0106072	-1.50412	down	23.07	34.7	24.08	19.93	25.2	37.26	36.1	30.74	60	50	63	93	90	77	57	36	63	76	41	45	0.963	0.7971	1.008	1.4904	1.444	1.2294	NM_001100865	363542	NP_001094335	septin-12	0
Olr143	chr1	+	175390067	175391006	939	33	ICP	0.021563	-1.50094	down	21.3733	32.08	24.5	18.82	20.8	29.42	29.94	36.88	61	47	52	74	75	92	58	34	52	60	34	54	0.7423	0.5703	0.6303	0.8914	0.9072	1.1176	NM_001000163	293281	NP_001000163	olfactory receptor Olr143	0	Olfactory receptors interact with odorant molecules in the nose, to initiate a neuronal response that triggers the perception of a smell. The olfactory receptor proteins are members of a large family of G-protein-coupled receptors (GPCR) arising from single coding-exon genes. Olfactory receptors share a 7-transmembrane domain structure with many neurotransmitter and hormone receptors and are resp…
[truncated: 20 more columns]
