# Supplementary material for: Exercise-induced methylation of the Serhl2 promoter and implication for lipid metabolism in rat skeletal muscle
Source: Mol Metab. 2024 Dec 8;92:102081. doi: 10.1016/j.molmet.2024.102081 (PMC11732562; doi:10.1016/j.molmet.2024.102081)
Supplement: Multimedia component 3 — Appendix B2. (Excel file). Supplementary Table S5. List of the CGI in DMR. [file mmc3.xlsx]

## Sheet: SupTable_S5_a_CGI T vs S.up
Supplementary Table S5 (a) List of the CGIs in differential methylated regions (DMRs): Upregulated after training
CGI MeDIP Singal profiles for T vs S P-value cutoff: 0.05 Fold Change cutoff: 1.5 Column A: CGI_Name, Name of CpG Island Column B: CGI_Length, Length of the CpG Island. Column C: CpGNumber, Number of CpG dinucleotide in CGI region. Column D: RelativeLocationToGene, Relationship of CpG Island and nearest transcript. Column E: GeneInformation, Nearest gene information of CGI, including the informat…
T vs S UP (CGIs)
CGI information					P-value, fold change, regulation			Group MeDIP-score (Read-counts/kb)		MeDIP-score (Read-counts/kb)						Read-counts(normalized)						Read-counts(raw)						CGI Methylation Status
CGI_Name	CGI_Length	CpGNumber	RelativeLocationToGene	GeneInformation	P-value (T vs S)	Fold Change (T vs S)	Regulation	group T	group S	16T	19T	26T	15S	24S	28S	16T	19T	26T	15S	24S	28S	16T	19T	26T	15S	24S	28S	16T	19T	26T	15S	24S	28S
chr10:104204868-104205761	893	64	Promoter	Hn1 : NM_001005876 : 419 : -17619	0.00234664	2.01505	up	41.9467	20.8167	42.57	41.84	41.43	24.71	14.79	22.95	38.0131	37.3626	37	22.0616	13.2076	20.49	36	27	37	18	6	12	Partiallymethylated	Partiallymethylated	Partiallymethylated	Partiallymethylated	Partiallymethylated	Partiallymethylated
chr10:104496433-104497024	591	71	Intragenic	Grin2c : NM_012575 : 16517 : -1089	0.0183703	1.74537	up	45.2633	25.9333	42.88	42.15	50.76	33.18	18.62	26	25.3421	24.9084	30	19.6103	11.0063	15.3675	24	18	30	16	5	9	Partiallymethylated	Partiallymethylated	Methylated	Partiallymethylated	Partiallymethylated	Partiallymethylated
chr10:105888706-105889295	589	54	Promoter	Sept9 : NM_031837 : -3 : -98909	0.0354703	3.16103	up	25.8467	8.17667	26.89	23.49	27.16	18.73	0	5.8	15.8388	13.838	16	11.0308	0	3.415	15	10	16	9	0	2	Partiallymethylated	Partiallymethylated	Partiallymethylated	Partiallymethylated	Unmethylated	Unmethylated
chr10:106423745-106424190	445	36	Intragenic	LOC688276 : NM_001126301 : 814 : -9686	0.0475624	1.79448	up	50.2633	28.01	56.95	46.65	47.19	22.03	19.79	42.21	25.3421	20.757	21	9.8051	8.8051	18.7825	24	15	21	8	4	11	Methylated	Partiallymethylated	Partiallymethylated	Partiallymethylated	Partiallymethylated	Partiallymethylated
chr10:107080428-107080768	340	44	Promoter	Cant1 : NM_144754 : -78 : -13097	0.0172017	1.82442	up	60.82	33.3367	49.69	65.12	67.65	36.05	38.85	25.11	16.8947	22.1408	23	12.2564	13.2076	8.5375	16	16	23	10	6	5	Partiallymethylated	Methylated	Methylated	Partiallymethylated	Partiallymethylated	Partiallymethylated
chr10:107745596-107746429	833	117	Promoter	Cbx2 : NM_001107071 : 105 : -8726	0.0400513	3.05106	up	19.72	6.46333	24.08	18.27	16.81	13.24	0	6.15	20.0625	15.2218	14	11.0308	0	5.1225	19	11	14	9	0	3	Partiallymethylated	Partiallymethylated	Partiallymethylated	Partiallymethylated	Unmethylated	Unmethylated
chr10:110018273-110018509	236	23	Promoter	LOC619574 : NM_001034959 : 59 : -6761	0.0326003	3.27224	up	91.71	28.0267	93.96	87.95	93.22	67.51	9.33	7.24	22.1743	20.757	22	15.9333	2.2013	1.7075	21	15	22	13	1	1	Methylated	Methylated	Methylated	Methylated	Unmethylated	Unmethylated
chr10:13888277-13888485	208	17	Promoter	Tbl3 : NM_001008277 : 39 : -5175	0.0314844	3.90942	up	64.4533	16.4867	55.84	79.83	57.69	41.25	0	8.21	11.6151	16.6056	12	8.5795	0	1.7075	11	12	12	7	0	1	Methylated	Methylated	Methylated	Partiallymethylated	Unmethylated	Unmethylated
chr10:15007812-15008098	286	21	Promoter	Jmjd8 : NM_001014116 : -956 : -3856	0.0339305	3.96582	up	95.1533	23.9933	114.45	87.09	83.92	64.28	7.7	0	32.7335	24.9084	24	18.3846	2.2013	0	31	18	24	15	1	0	Methylated	Methylated	Methylated	Methylated	Unmethylated	Unmethylated
chr10:15299333-15300201	868	89	Promoter	Tmem8a : NM_001106991 : 163 : -9310	0.0305479	2.91423	up	35.9033	12.32	32.85	41.45	33.41	25.42	7.61	3.93	28.5098	35.9788	29	22.0616	6.6038	3.415	27	26	29	18	3	2	Partiallymethylated	Partiallymethylated	Partiallymethylated	Partiallymethylated	Unmethylated	Unmethylated
chr10:16431713-16433454	1741	128	Promoter	Stc2 : NM_022230 : 395 : -9371	0.0490392	2.60944	up	37.3933	14.33	34.57	33.38	44.23	25.34	0	17.65	60.1874	58.1196	77	44.1231	0	30.735	57	42	77	36	0	18	Partiallymethylated	Partiallymethylated	Partiallymethylated	Partiallymethylated	Unmethylated	Partiallymethylated
chr10:17938033-17938444	411	37	Intergenic		0.0386415	2.74472	up	59.35	21.6233	51.38	70.71	55.96	35.79	0	29.08	21.1184	29.0598	23	14.7077	0	11.9525	20	21	23	12	0	7	Methylated	Methylated	Methylated	Partiallymethylated	Unmethylated	Partiallymethylated
chr10:2095521-2096143	622	55	Promoter	Ntan1 : NM_001025124 : -158 : -16913	0.0155196	8.92386	up	5.86	0.656667	5.09	4.45	8.04	1.97	0	0	3.1678	2.7676	5	1.2256	0	0	3	2	5	1	0	0	Unmethylated	Unmethylated	Unmethylated	Unmethylated	Unmethylated	Unmethylated
chr10:25699161-25699539	378	31	Promoter	Mat2b : NM_001044282 : 63 : -13055	0.00546924	5.45572	up	57.7033	10.5767	53.08	51.25	68.78	22.7	0	9.03	20.0625	19.3732	26	8.5795	0	3.415	19	14	26	7	0	2	Methylated	Methylated	Methylated	Partiallymethylated	Unmethylated	Unmethylated
chr10:34301024-34301261	237	23	Intragenic	Mgat1 : NM_030861 : 5036 : -12385	0.0259165	2.26498	up	64.65	28.5433	71.29	46.71	75.95	31.03	18.58	36.02	16.8947	11.0704	18	7.3539	4.4025	8.5375	16	8	18	6	2	5	Methylated	Partiallymethylated	Methylated	Partiallymethylated	Partiallymethylated	Partiallymethylated
chr10:34832140-34832437	297	20	Intergenic		0.0284132	5.77868	up	47.6933	8.25333	32	60.57	50.51	24.76	0	0	9.5033	17.9894	15	7.3539	0	0	9	13	15	6	0	0	Partiallymethylated	Methylated	Partiallymethylated	Partiallymethylated	Unmethylated	Unmethylated
chr10:35164269-35164735	466	68	Promoter	Rasgef1c : NM_001108273 : -33 : -66185	0.0296511	7.4403	up	32.6133	4.38333	33.99	44.54	19.31	13.15	0	0	15.8388	20.757	9	6.1282	0	0	15	15	9	5	0	0	Partiallymethylated	Partiallymethylated	Partiallymethylated	Partiallymethylated	Unmethylated	Unmethylated
chr10:40257321-40257657	336	37	Promoter	Ccdc69 : NM_001109031 : 95 : -25543	0.00684081	2.06204	up	43.5433	21.1167	37.71	45.3	47.62	21.89	26.21	15.25	12.671	15.2218	16	7.3539	8.8051	5.1225	12	11	16	6	4	3	Partiallymethylated	Partiallymethylated	Partiallymethylated	Partiallymethylated	Partiallymethylated	Partiallymethylated
chr10:45078045-45078287	242	20	Promoter	Trim11 : NM_001108276 : -629 : -13278	0.0124386	5.5459	up	37.4533	6.75333	39.27	40.03	33.06	20.26	0	0	9.5033	9.6866	8	4.9026	0	0	9	7	8	4	0	0	Partiallymethylated	Partiallymethylated	Partiallymethylated	Partiallymethylated	Unmethylated	Unmethylated
chr10:45574862-45575136	274	27	Promoter	Zfp867 : NM_001109677 : 212 : -10198	0.0251139	3.71346	up	64.1933	17.2867	69.37	75.76	47.45	35.79	16.07	0	19.0066	20.757	13	9.8051	4.4025	0	18	15	13	8	2	0	Methylated	Methylated	Partiallymethylated	Partiallymethylated	Partiallymethylated	Unmethylated
chr10:48931753-48932147	394	38	Intergenic		0.0131867	2.04963	up	53.0033	25.86	42.88	52.68	63.45	24.89	22.35	30.34	16.8947	20.757	25	9.8051	8.8051	11.9525	16	15	25	8	4	7	Partiallymethylated	Methylated	Methylated	Partiallymethylated	Partiallymethylated	Partiallymethylated
chr10:54725030-54726095	1065	103	Intergenic		0.0430362	3.78226	up	7.81667	2.06667	4.96	9.1	9.39	4.6	0	1.6	5.2796	9.6866	10	4.9026	0	1.7075	5	7	10	4	0	1	Unmethylated	Unmethylated	Unmethylated	Unmethylated	Unmethylated	Unmethylated
chr10:55396946-55397250	304	26	Promoter	Tmem107 : NM_001109648 : 93 : -2232	0.00794685	8.09814	up	69.59	8.59333	72.94	86.49	49.34	20.16	0	5.62	22.1743	26.2922	15	6.1282	0	1.7075	21	19	15	5	0	1	Methylated	Methylated	Partiallymethylated	Partiallymethylated	Unmethylated	Unmethylated
chr10:55743791-55744109	318	33	Intergenic		0.0381718	3.00378	up	84.7667	28.22	79.69	73.98	100.63	57.81	0	26.85	25.3421	23.5246	32	18.3846	0	8.5375	24	17	32	15	0	5	Methylated	Methylated	Methylated	Methylated	Unmethylated	Partiallymethylated
chr10:55983442-55983719	277	25	Promoter	Fxr2 : NM_001100647 : 129 : -19935	0.0275355	3.84267	up	44.1267	11.4833	30.5	54.95	46.93	22.12	0	12.33	8.4474	15.2218	13	6.1282	0	3.415	8	11	13	5	0	2	Partiallymethylated	Methylated	Partiallymethylated	Partiallymethylated	Unmethylated	Partiallymethylated
chr10:62396860-62397564	704	74	Promoter	Coro6 : NM_139115 : -1218 : -7808	0.026152	3.55404	up	54.8033	15.42	49.5	60.93	53.98	36.56	0	9.7	34.8454	42.8978	38	25.7385	0	6.83	33	31	38	21	0	4	Partiallymethylated	Methylated	Methylated	Partiallymethylated	Unmethylated	Partiallymethylated
chr10:63130475-63130861	386	30	Intragenic	Gosr1 : NM_053584 : 26392 : -8732	0.0214848	9.46404	up	60.0967	6.35	41.03	53.77	85.49	19.05	0	0	15.8388	20.757	33	7.3539	0	0	15	15	33	6	0	0	Partiallymethylated	Methylated	Methylated	Partiallymethylated	Unmethylated	Unmethylated
chr10:65908865-65909307	442	44	Promoter	Slc46a1 : NM_001013969 : 143 : -6292	0.0481688	2.35525	up	45.6133	19.3667	31.06	46.96	58.82	24.96	9.96	23.18	13.727	20.757	26	11.0308	4.4025	10.245	13	15	26	9	2	6	Partiallymethylated	Partiallymethylated	Methylated	Partiallymethylated	Partiallymethylated	Partiallymethylated
chr10:70779476-70779787	311	25	Intragenic	Hnf1b : NM_013103 : 1140 : -50114	0.0101408	5.25928	up	33.0633	6.28667	23.77	40.05	35.37	7.88	0	10.98	7.3914	12.4542	11	2.4513	0	3.415	7	9	11	2	0	2	Partiallymethylated	Partiallymethylated	Partiallymethylated	Unmethylated	Unmethylated	Partiallymethylated
chr10:74487859-74488147	288	19	Promoter	LOC689962 : NM_001277485 : 296 : -493	0.046438	2.88761	up	44.19	15.3033	47.66	43.24	41.67	34.05	0	11.86	13.727	12.4542	12	9.8051	0	3.415	13	9	12	8	0	2	Partiallymethylated	Partiallymethylated	Partiallymethylated	Partiallymethylated	Unmethylated	Partiallymethylated
chr10:75230116-75230524	408	36	Intergenic		0.0176682	4.15498	up	43.2533	10.41	44	44.09	41.67	27.04	0	4.19	17.9506	17.9894	17	11.0308	0	1.7075	17	13	17	9	0	1	Partiallymethylated	Partiallymethylated	Partiallymethylated	Partiallymethylated	Unmethylated	Unmethylated
chr10:75335529-75335877	348	37	Intergenic		0.0230174	6.59413	up	23.2333	3.52333	18.21	19.88	31.61	10.57	0	0	6.3355	6.919	11	3.6769	0	0	6	5	11	3	0	0	Partiallymethylated	Partiallymethylated	Partiallymethylated	Partiallymethylated	Unmethylated	Unmethylated
chr10:75343030-75343407	377	39	Intergenic		0.0429565	2.46897	up	21.8833	8.86333	22.41	22.02	21.22	13	0	13.59	8.4474	8.3028	8	4.9026	0	5.1225	8	6	8	4	0	3	Partiallymethylated	Partiallymethylated	Partiallymethylated	Partiallymethylated	Unmethylated	Partiallymethylated
chr10:81859389-81860099	710	69	Promoter	Luc7l3 : NM_001108291 : 188 : -35784	0.0137266	2.395	up	33.8333	14.1267	26.77	40.93	33.8	17.26	15.5	9.62	19.0066	29.0598	24	12.2564	11.0063	6.83	18	21	24	10	5	4	Partiallymethylated	Partiallymethylated	Partiallymethylated	Partiallymethylated	Partiallymethylated	Partiallymethylated
chr10:82746676-82746941	265	25	Intergenic		0.022814	3.68346	up	36.3067	9.85667	39.85	31.33	37.74	23.13	0	6.44	10.5592	8.3028	10	6.1282	0	1.7075	10	6	10	5	0	1	Partiallymethylated	Partiallymethylated	Partiallymethylated	Partiallymethylated	Unmethylated	Unmethylated
chr10:82832254-82832605	351	44	Intergenic		0.0321748	2.57648	up	35.9333	13.9467	33.09	43.37	31.34	24.44	12.54	4.86	11.6151	15.2218	11	8.5795	4.4025	1.7075	11	11	11	7	2	1	Partiallymethylated	Partiallymethylated	Partiallymethylated	Partiallymethylated	Partiallymethylated	Unmethylated
chr10:83923839-83924156	317	29	Intragenic	Hoxb9 : NM_001100497 : 1069 : -2438	0.0440513	2.56638	up	19.1367	7.45667	16.65	21.83	18.93	11.6	0	10.77	5.2796	6.919	6	3.6769	0	3.415	5	5	6	3	0	2	Partiallymethylated	Partiallymethylated	Partiallymethylated	Partiallymethylated	Unmethylated	Partiallymethylated
chr10:85263455-85263662	207	28	Intergenic		0.0368033	3.56475	up	47.8033	13.41	56.11	53.48	33.82	29.6	10.63	0	11.6151	11.0704	7	6.1282	2.2013	0	11	8	7	5	1	0	Methylated	Methylated	Partiallymethylated	Partiallymethylated	Partiallymethylated	Unmethylated
chr10:86933707-86934518	811	86	Promoter	Smarce1 : NM_001024993 : -116 : -21249	0.0144873	2.14239	up	35.3067	16.48	33.85	37.54	34.53	18.14	8.14	23.16	27.4539	30.4436	28	14.7077	6.6038	18.7825	26	22	28	12	3	11	Partiallymethylated	Partiallymethylated	Partiallymethylated	Partiallymethylated	Unmethylated	Partiallymethylated
chr10:89883234-89883551	317	29	Promoter	Tmem101 : NM_001191650 : 68 : -3686	0.0487875	3.0122	up	65.8567	21.8633	56.63	87.31	53.63	38.66	0	26.93	17.9506	27.676	17	12.2564	0	8.5375	17	20	17	10	0	5	Methylated	Methylated	Methylated	Partiallymethylated	Unmethylated	Partiallymethylated
chr10:90016773-90017469	696	52	Promoter	Tmub2 : NM_001031651 : -106 : -4270	0.0492081	2.85708	up	44.5133	15.58	30.34	45.73	57.47	26.41	3.16	17.17	21.1184	31.8274	40	18.3846	2.2013	11.9525	20	23	40	15	1	7	Partiallymethylated	Partiallymethylated	Methylated	Partiallymethylated	Unmethylated	Partiallymethylated
chr11:27830292-27830529	237	28	Intergenic		0.0351999	2.5109	up	58.7633	23.4033	44.55	64.23	67.51	25.86	37.15	7.2	10.5592	15.2218	16	6.1282	8.8051	1.7075	10	11	16	5	4	1	Partiallymethylated	Methylated	Methylated	Partiallymethylated	Partiallymethylated	Unmethylated
chr11:29079791-29080600	809	59	Promoter	Adamts5 : NM_198761 : 369 : -45088	0.0382482	1.69403	up	53.4467	31.55	49.6	65	45.74	39.39	29.93	25.33	40.125	52.5844	37	31.8667	24.2139	20.49	38	38	37	26	11	12	Partiallymethylated	Methylated	Partiallymethylated	Partiallymethylated	Partiallymethylated	Partiallymethylated
chr11:37690092-37690986	894	77	Promoter	Chaf1b : NM_001024741 : 29 : -20052	0.026463	1.75775	up	40.0767	22.8	31.89	40.24	48.1	24.68	24.62	19.1	28.5098	35.9788	43	22.0616	22.0127	17.075	27	26	43	18	10	10	Partiallymethylated	Partiallymethylated	Partiallymethylated	Partiallymethylated	Partiallymethylated	Partiallymethylated
chr11:41783741-41784450	709	75	Promoter	Ripk4 : NM_001107103 : 301 : -21965	0.0111732	4.17455	up	30.2933	7.25667	28.3	27.32	35.26	15.56	6.21	0	20.0625	19.3732	25	11.0308	4.4025	0	19	14	25	9	2	0	Partiallymethylated	Partiallymethylated	Partiallymethylated	Partiallymethylated	Unmethylated	Unmethylated
chr11:62939977-62940202	225	27	Intergenic		0.0191699	14.2057	up	51.5667	3.63	42.24	36.9	75.56	10.89	0	0	9.5033	8.3028	17	2.4513	0	0	9	6	17	2	0	0	Partiallymethylated	Partiallymethylated	Methylated	Partiallymethylated	Unmethylated	Unmethylated
chr11:67347842-67348194	352	39	Promoter	Poglut1 : NM_001100652 : 140 : -26578	0.0490446	3.8576	up	60.77	15.7533	51	43.24	88.07	27.86	0	19.4	17.9506	15.2218	31	9.8051	0	6.83	17	11	31	8	0	4	Methylated	Partiallymethylated	Methylated	Partiallymethylated	Unmethylated	Partiallymethylated
chr11:77363420-77363959	539	62	Promoter	Hes1 : NM_024360 : -1168 : -3581	0.0481951	3.65012	up	40.93	11.2133	31.34	48.78	42.67	29.56	4.08	0	16.8947	26.2922	23	15.9333	2.2013	0	16	19	23	13	1	0	Partiallymethylated	Partiallymethylated	Partiallymethylated	Partiallymethylated	Unmethylated	Unmethylated
chr11:78837077-78837946	869	100	Intergenic		0.0194646	2.02813	up	44.7	22.04	38.88	44.59	50.63	23.98	12.67	29.47	33.7894	38.7464	44	20.8359	11.0063	25.6125	32	28	44	17	5	15	Partiallymethylated	Partiallymethylated	Methylated	Partiallymethylated	Partiallymethylated	Partiallymethylated
chr11:78945421-78947215	1794	158	Promoter	Fgf12 : NM_130814 : -724 : -263734	0.0427253	1.57004	up	23.76	15.1333	22.37	21.6	27.31	19.13	11.04	15.23	40.125	38.7464	49	34.318	19.8114	27.32	38	28	49	28	9	16	Partiallymethylated	Partiallymethylated	Partiallymethylated	Partiallymethylated	Partiallymethylated	Partiallymethylated
chr11:83007571-83007843	272	31	Intergenic		0.0487569	2.23138	up	168.507	75.5167	128.11	234.03	143.38	72.1	72.84	81.61	34.8454	63.6548	39	19.6103	19.8114	22.1975	33	46	39	16	9	13	Methylated	Methylated	Methylated	Methylated	Methylated	Methylated
chr11:85461832-85462701	869	90	Promoter	Tra2b : NM_057119 : 226 : -17988	0.0363828	2.65899	up	39.6633	14.9167	32.81	49.36	36.82	22.57	2.53	19.65	28.5098	42.8978	32	19.6103	2.2013	17.075	27	31	32	16	1	10	Partiallymethylated	Partiallymethylated	Partiallymethylated	Partiallymethylated	Unmethylated	Partiallymethylated
chr11:89843951-89844542	591	50	Intergenic		0.0400124	1.70096	up	50.4333	29.65	48.24	42.15	60.91	22.81	37.25	28.89	28.5098	24.9084	36	13.4821	22.0127	17.075	27	18	36	11	10	10	Partiallymethylated	Partiallymethylated	Methylated	Partiallymethylated	Partiallymethylated	Partiallymethylated
chr11:89996882-89997419	537	78	Promoter	Zdhhc8 : NM_001039021 : 91 : -12505	0.00570908	9.14567	up	27.8333	3.04333	21.63	28.35	33.52	9.13	0	0	11.6151	15.2218	18	4.9026	0	0	11	11	18	4	0	0	Partiallymethylated	Partiallymethylated	Partiallymethylated	Unmethylated	Unmethylated	Unmethylated
chr11:90086449-90086676	227	16	Intergenic		0.0288516	4.41879	up	145.997	33.04	88.38	164.59	185.02	53.99	0	45.13	20.0625	37.3626	42	12.2564	0	10.245	19	27	42	10	0	6	Methylated	Methylated	Methylated	Methylated	Unmethylated	Partiallymethylated
chr11:90295486-90296658	1172	123	Promoter	Slc25a1 : NM_017307 : 260 : -2757	0.0231079	1.53444	up	27.3233	17.8067	26.13	25.98	29.86	19.87	13.15	20.4	30.6217	30.4436	35	23.2872	15.4089	23.905	29	22	35	19	7	14	Partiallymethylated	Partiallymethylated	Partiallymethylated	Partiallymethylated	Partiallymethylated	Partiallymethylated
chr11:90575539-90575920	381	35	Promoter	Smpd4 : NM_001167806 : 131 : -23580	0.0399588	2.73812	up	45.7267	16.7	44.34	50.85	41.99	32.17	0	17.93	16.8947	19.3732	16	12.2564	0	6.83	16	14	16	10	0	4	Partiallymethylated	Methylated	Partiallymethylated	Partiallymethylated	Unmethylated	Partiallymethylated
chr12:14824999-14825325	326	40	Promoter	Eif2ak1 : NM_013223 : 122 : -32699	0.0210074	3.4115	up	56.3467	16.5167	64.78	55.18	49.08	33.84	0	15.71	21.1184	17.9894	16	11.0308	0	5.1225	20	13	16	9	0	3	Methylated	Methylated	Partiallymethylated	Partiallymethylated	Unmethylated	Partiallymethylated
chr12:21630542-21631025	483	38	Promoter	Lamtor4 : NM_001108330 : 26 : -3690	0.0149987	1.59365	up	66.45	41.6967	72.14	63.03	64.18	43.14	50.13	31.82	34.8454	30.4436	31	20.8359	24.2139	15.3675	33	22	31	17	11	9	Methylated	Methylated	Methylated	Partiallymethylated	Partiallymethylated	Partiallymethylated
chr12:24182531-24183142	611	42	Promoter	Mospd3 : NM_001025629 : 38 : -3727	0.0340489	2.62248	up	25.1933	9.60667	22.47	20.38	32.73	14.04	3.6	11.18	13.727	12.4542	20	8.5795	2.2013	6.83	13	9	20	7	1	4	Partiallymethylated	Partiallymethylated	Partiallymethylated	Partiallymethylated	Unmethylated	Partiallymethylated
chr12:25515230-25515566	336	30	Promoter	Prkrip1 : NM_001098793 : 62 : -18224	0.0381934	3.33104	up	41.96	12.5967	47.14	37.07	41.67	7.3	0	30.49	15.8388	12.4542	14	2.4513	0	10.245	15	9	14	2	0	6	Partiallymethylated	Partiallymethylated	Partiallymethylated	Unmethylated	Unmethylated	Partiallymethylated
chr12:27093295-27094155	860	113	Promoter	Eif4h : NM_001006957 : 180 : -16477	0.0388022	3.38365	up	31.4567	9.29667	30.7	24.14	39.53	19.95	0	7.94	26.398	20.757	34	17.159	0	6.83	25	15	34	14	0	4	Partiallymethylated	Partiallymethylated	Partiallymethylated	Partiallymethylated	Unmethylated	Unmethylated
chr12:27173192-27173921	729	79	Promoter	Clip2 : NM_021997 : 28 : -63769	0.0252637	3.13927	up	29.1533	9.28667	26.07	28.47	32.92	18.49	0	9.37	19.0066	20.757	24	13.4821	0	6.83	18	15	24	11	0	4	Partiallymethylated	Partiallymethylated	Partiallymethylated	Partiallymethylated	Unmethylated	Unmethylated
chr12:32093751-32093986	235	16	Intergenic		0.0463616	3.92736	up	57.3133	14.5933	76.39	53	42.55	36.51	0	7.27	17.9506	12.4542	10	8.5795	0	1.7075	17	9	10	7	0	1	Methylated	Methylated	Partiallymethylated	Partiallymethylated	Unmethylated	Unmethylated
chr12:38747776-38749833	2057	198	Promoter	Ncor2 : NM_001108334 : 277 : -161129	0.0359711	3.44831	up	20.7933	6.03	17.97	18.16	26.25	13.7	1.07	3.32	36.9572	37.3626	54	28.1898	2.2013	6.83	35	27	54	23	1	4	Partiallymethylated	Partiallymethylated	Partiallymethylated	Partiallymethylated	Unmethylated	Unmethylated
chr12:40388553-40388938	385	39	Intergenic		0.0314332	3.28536	up	22.2967	6.78667	21.94	21.57	23.38	15.92	0	4.44	8.4474	8.3028	9	6.1282	0	1.7075	8	6	9	5	0	1	Partiallymethylated	Partiallymethylated	Partiallymethylated	Partiallymethylated	Unmethylated	Unmethylated
chr12:41035273-41035536	263	22	Intragenic	Camkk2 : NM_031338 : 11394 : -155952 ;|| Kdm2b : NM_001100679 : 117356 : -19549	0.0163275	2.45058	up	91.8967	37.5	76.28	115.76	83.65	41.94	25.11	45.45	20.0625	30.4436	22	11.0308	6.6038	11.9525	19	22	22	9	3	7	Methylated	Methylated	Methylated	Partiallymethylated	Partiallymethylated	Partiallymethylated
chr12:41559817-41560805	988	91	Promoter	Gpn3 : NM_201991 : -317 : -9048 ;|| Fam216a : NM_001008290 : -6 : -9148	0.0428075	2.52641	up	49.5933	19.63	45.96	53.22	49.6	26.05	0	32.84	45.4046	52.5844	49	25.7385	0	32.4425	43	38	49	21	0	19	Partiallymethylated	Methylated	Partiallymethylated	Partiallymethylated	Unmethylated	Partiallymethylated
chr12:41990925-41991469	544	36	Intragenic	Cux2 : NM_001271380 : 95876 : -99051	0.0496723	4.90237	up	22.0933	4.50667	15.53	30.53	20.22	13.52	0	0	8.4474	16.6056	11	7.3539	0	0	8	12	11	6	0	0	Partiallymethylated	Partiallymethylated	Partiallymethylated	Partiallymethylated	Unmethylated	Unmethylated
chr12:43513374-43513894	520	53	Intergenic		0.037423	4.05692	up	43.95	10.8333	48.73	29.27	53.85	25.93	0	6.57	25.3421	15.2218	28	13.4821	0	3.415	24	11	28	11	0	2	Partiallymethylated	Partiallymethylated	Methylated	Partiallymethylated	Unmethylated	Unmethylated
chr12:44184788-44185011	223	16	Intergenic		0.0468733	2.76749	up	46.54	16.8167	37.88	43.44	58.3	27.48	0	22.97	8.4474	9.6866	13	6.1282	0	5.1225	8	7	13	5	0	3	Partiallymethylated	Partiallymethylated	Methylated	Partiallymethylated	Unmethylated	Partiallymethylated
chr12:48749815-48750168	353	40	Intergenic		0.00982384	2.53408	up	23.4233	9.24333	26.92	23.52	19.83	10.42	12.47	4.84	9.5033	8.3028	7	3.6769	4.4025	1.7075	9	6	7	3	2	1	Partiallymethylated	Partiallymethylated	Partiallymethylated	Partiallymethylated	Partiallymethylated	Unmethylated
chr13:102193324-102196731	3407	282	Promoter	Kif26b : NM_001109079 : -52 : -394186	0.0468165	1.75006	up	24.7867	14.1633	18.29	29.65	26.42	15.47	10.98	16.04	62.2993	101.017	90	52.7026	37.4216	54.64	59	73	90	43	17	32	Partiallymethylated	Partiallymethylated	Partiallymethylated	Partiallymethylated	Partiallymethylated	Partiallymethylated
chr13:110058352-110058682	330	31	Promoter	RGD1309586 : NM_001108858 : 139 : -3031	0.0482618	3.29543	up	77.3767	23.48	57.6	104.83	69.7	44.57	0	25.87	19.0066	34.595	23	14.7077	0	8.5375	18	25	23	12	0	5	Methylated	Methylated	Methylated	Partiallymethylated	Unmethylated	Partiallymethylated
chr13:112101521-112101996	475	56	Promoter	Kctd3 : NM_001107199 : 226 : -37952	0.0409905	4.90213	up	50.59	10.32	37.79	46.61	67.37	30.96	0	0	17.9506	22.1408	32	14.7077	0	0	17	16	32	12	0	0	Partiallymethylated	Partiallymethylated	Methylated	Partiallymethylated	Unmethylated	Unmethylated
chr13:113005762-113005972	210	23	Intragenic	Prox1 : NM_001107201 : 1271 : -54976	0.0234342	2.52584	up	53.9267	21.35	60.34	39.54	61.9	29.18	10.48	24.39	12.671	8.3028	13	6.1282	2.2013	5.1225	12	6	13	5	1	3	Methylated	Partiallymethylated	Methylated	Partiallymethylated	Partiallymethylated	Partiallymethylated
chr13:114337251-114337474	223	19	Intergenic		0.0274988	3.97111	up	60.9433	15.3467	66.29	80.67	35.87	10.99	19.74	15.31	14.7829	17.9894	8	2.4513	4.4025	3.415	14	13	8	2	2	2	Methylated	Methylated	Partiallymethylated	Partiallymethylated	Partiallymethylated	Partiallymethylated
chr13:114562661-114563000	339	48	Promoter	Nenf : NM_001002851 : 143 : -7050	0.0247408	1.82352	up	50.87	27.8967	49.84	40.82	61.95	32.54	25.97	25.18	16.8947	13.838	21	11.0308	8.8051	8.5375	16	10	21	9	4	5	Partiallymethylated	Partiallymethylated	Methylated	Partiallymethylated	Partiallymethylated	Partiallymethylated
chr13:41211899-41212106	207	28	Promoter	Tmem37 : NM_139095 : -50 : -6282	0.0188612	5.62297	up	55.48	9.86667	56.11	66.85	43.48	29.6	0	0	11.6151	13.838	9	6.1282	0	0	11	10	9	5	0	0	Methylated	Methylated	Partiallymethylated	Partiallymethylated	Unmethylated	Unmethylated
chr13:41485814-41486020	206	19	Intragenic	C1ql2 : NM_001105949 : 1449 : -87	0.0246904	2.92676	up	97.2367	33.2233	87.14	107.48	97.09	41.65	0	58.02	17.9506	22.1408	20	8.5795	0	11.9525	17	16	20	7	0	7	Methylated	Methylated	Methylated	Partiallymethylated	Unmethylated	Methylated
chr13:54919254-54920024	770	93	Promoter	Pik3c2b : NM_001105951 : 202 : -57363	0.0308217	2.31022	up	45.75	19.8033	43.88	55.71	37.66	28.65	8.58	22.18	33.7894	42.8978	29	22.0616	6.6038	17.075	32	31	29	18	3	10	Partiallymethylated	Methylated	Partiallymethylated	Partiallymethylated	Unmethylated	Partiallymethylated
chr13:56842073-56842498	425	41	Promoter	Ube2t : NM_001108344 : 41 : -10462	0.0242739	3.62063	up	61.78	17.0633	62.11	45.58	77.65	23.07	0	28.12	26.398	19.3732	33	9.8051	0	11.9525	25	14	33	8	0	7	Methylated	Partiallymethylated	Methylated	Partiallymethylated	Unmethylated	Partiallymethylated
chr13:57562599-57563338	739	81	Intergenic		0.0147447	2.36301	up	19.55	8.27333	22.86	16.85	18.94	8.29	11.91	4.62	16.8947	12.4542	14	6.1282	8.8051	3.415	16	9	14	5	4	2	Partiallymethylated	Partiallymethylated	Partiallymethylated	Unmethylated	Partiallymethylated	Unmethylated
chr13:58574487-58574749	262	23	Intragenic	Zfp281 : NM_001012030 : 19760 : -2805	0.0165056	4.54647	up	31.1433	6.85	40.3	26.41	26.72	14.03	0	6.52	10.5592	6.919	7	3.6769	0	1.7075	10	5	7	3	0	1	Partiallymethylated	Partiallymethylated	Partiallymethylated	Partiallymethylated	Unmethylated	Unmethylated
chr13:58903989-58904256	267	24	Intergenic		0.0488891	7.1457	up	37.11	5.19333	35.59	57.01	18.73	9.18	0	6.4	9.5033	15.2218	5	2.4513	0	1.7075	9	11	5	2	0	1	Partiallymethylated	Methylated	Partiallymethylated	Unmethylated	Unmethylated	Unmethylated
chr13:74447489-74448217	728	75	Intergenic		0.0248312	2.05016	up	15.3967	7.51	14.5	15.21	16.48	11.79	6.05	4.69	10.5592	11.0704	12	8.5795	4.4025	3.415	10	8	12	7	2	2	Partiallymethylated	Partiallymethylated	Partiallymethylated	Partiallymethylated	Unmethylated	Unmethylated
chr13:77739557-77740320	763	82	Promoter	Stx6 : NM_031665 : 176 : -45314	0.0344899	3.10694	up	30.8933	9.94333	33.21	25.39	34.08	20.88	0	8.95	25.3421	19.3732	26	15.9333	0	6.83	24	14	26	13	0	4	Partiallymethylated	Partiallymethylated	Partiallymethylated	Partiallymethylated	Unmethylated	Unmethylated
chr13:86953115-86953443	328	30	Promoter	Kifap3 : NM_001105964 : 227 : -136365	0.00512894	4.82034	up	58.76	12.19	61.17	63.28	51.83	26.16	0	10.41	20.0625	20.757	17	8.5795	0	3.415	19	15	17	7	0	2	Methylated	Methylated	Methylated	Partiallymethylated	Unmethylated	Partiallymethylated
chr13:95469945-95470460	515	61	Intragenic	Vsig8 : NM_001105972 : 7631 : -559	0.0215144	1.9589	up	52.1067	26.6	38.96	59.11	58.25	30.94	25.65	23.21	20.0625	30.4436	30	15.9333	13.2076	11.9525	19	22	30	13	6	7	Partiallymethylated	Methylated	Methylated	Partiallymethylated	Partiallymethylated	Partiallymethylated
chr13:95732508-95732836	328	28	Intergenic		0.0392744	100	up	5.53	0	3.22	4.22	9.15	0	0	0	1.0559	1.3838	3	0	0	0	1	1	3	0	0	0	Unmethylated	Unmethylated	Unmethylated	Unmethylated	Unmethylated	Unmethylated
chr14:104011468-104011692	224	17	Intragenic	Spred2 : NM_001047094 : 85512 : -12736	0.010684	2.10221	up	94.8867	45.1367	84.85	92.67	107.14	60.19	29.48	45.74	19.0066	20.757	24	13.4821	6.6038	10.245	18	15	24	11	3	6	Methylated	Methylated	Methylated	Methylated	Partiallymethylated	Partiallymethylated
chr14:113612318-113612590	272	26	Promoter	Mtif2 : NM_001004254 : -8 : -19499	0.0449241	4.49741	up	60.79	13.5167	42.7	66.14	73.53	40.55	0	0	11.6151	17.9894	20	11.0308	0	0	11	13	20	9	0	0	Partiallymethylated	Methylated	Methylated	Partiallymethylated	Unmethylated	Unmethylated
chr14:114150145-114150641	496	52	Intergenic		0.0155666	2.54626	up	28.9	11.35	29.8	30.69	26.21	17.3	13.31	3.44	14.7829	15.2218	13	8.5795	6.6038	1.7075	14	11	13	7	3	1	Partiallymethylated	Partiallymethylated	Partiallymethylated	Partiallymethylated	Partiallymethylated	Unmethylated
chr14:3205246-3205511	265	19	Promoter	Rpap2 : NM_001013987 : 9 : -79303 ;|| Glmn : NM_001105993 : 94 : -43822	0.0379232	6.77946	up	41.8067	6.16667	55.78	47	22.64	18.5	0	0	14.7829	12.4542	6	4.9026	0	0	14	9	6	4	0	0	Methylated	Partiallymethylated	Partiallymethylated	Partiallymethylated	Unmethylated	Unmethylated
chr14:4120833-4121699	866	112	Promoter	Zfp644 : NM_001139484 : 448 : -74729	0.045789	2.42276	up	27.6033	11.3933	29.26	22.37	31.18	19.81	2.54	11.83	25.3421	19.3732	27	17.159	2.2013	10.245	24	14	27	14	1	6	Partiallymethylated	Partiallymethylated	Partiallymethylated	Partiallymethylated	Unmethylated	Partiallymethylated
chr14:4245491-4246261	770	89	Intergenic		0.0487585	3.0397	up	24.5	8.06	20.57	26.96	25.97	19.1	2.86	2.22	15.8388	20.757	20	14.7077	2.2013	1.7075	15	15	20	12	1	1	Partiallymethylated	Partiallymethylated	Partiallymethylated	Partiallymethylated	Unmethylated	Unmethylated
chr14:7371556-7372726	1170	98	Intergenic		0.0475205	1.58724	up	38.0567	23.9767	33.39	35.48	45.3	30.38	22.58	18.97	39.069	41.514	53	35.5436	26.4152	22.1975	37	30	53	29	12	13	Partiallymethylated	Partiallymethylated	Partiallymethylated	Partiallymethylated	Partiallymethylated	Partiallymethylated
chr14:77361780-77362560	780	94	Promoter	Nsg1 : NM_024128 : 45 : -21699	0.0397401	3.51392	up	40.82	11.6167	35.2	37.26	50	28.28	0	6.57	27.4539	29.0598	39	22.0616	0	5.1225	26	21	39	18	0	3	Partiallymethylated	Partiallymethylated	Partiallymethylated	Partiallymethylated	Unmethylated	Unmethylated
chr14:78362942-78363487	545	58	Intergenic		0.020614	1.88537	up	47.0967	24.98	40.69	58.4	42.2	24.74	28.27	21.93	22.1743	31.8274	23	13.4821	15.4089	11.9525	21	23	23	11	7	7	Partiallymethylated	Methylated	Partiallymethylated	Partiallymethylated	Partiallymethylated	Partiallymethylated
chr14:85016860-85017168	308	31	Intergenic		0.0455978	2.91446	up	52.47	18.0033	44.57	67.39	45.45	31.83	0	22.18	13.727	20.757	14	9.8051	0	6.83	13	15	14	8	0	4	Partiallymethylated	Methylated	Partiallymethylated	Partiallymethylated	Unmethylated	Partiallymethylated
chr14:87168366-87169113	747	90	Promoter	Mrfap1 : NM_001009264 : 198 : -1578	0.0197155	2.95427	up	48.0167	16.2533	50.89	46.31	46.85	21.33	0	27.43	38.0131	34.595	35	15.9333	0	20.49	36	25	35	13	0	12	Methylated	Partiallymethylated	Partiallymethylated	Partiallymethylated	Unmethylated	Partiallymethylated
chr15:106735437-106735716	279	32	Intergenic		0.0103598	2.31578	up	58.2033	25.1333	49.2	64.48	60.93	35.14	15.78	24.48	13.727	17.9894	17	9.8051	4.4025	6.83	13	13	17	8	2	4	Partiallymethylated	Methylated	Methylated	Partiallymethylated	Partiallymethylated	Partiallymethylated
chr15:106871883-106872084	201	20	Intergenic		0.0334091	7.17507	up	58.3333	8.13	31.52	68.85	74.63	24.39	0	0	6.3355	13.838	15	4.9026	0	0	6	10	15	4	0	0	Partiallymethylated	Methylated	Methylated	Partiallymethylated	Unmethylated	Unmethylated
chr15:109653025-109654052	1027	140	Intergenic		0.0400276	2.94923	up	17.8133	6.04	16.45	17.52	19.47	13.13	0	4.99	16.8947	17.9894	20	13.4821	0	5.1225	16	13	20	11	0	3	Partiallymethylated	Partiallymethylated	Partiallymethylated	Partiallymethylated	Unmethylated	Unmethylated
chr15:28400837-28401795	958	104	Intergenic		0.0252261	1.85848	up	37.6467	20.2567	40.78	41.89	30.27	26.87	16.08	17.82	39.069	40.1302	29	25.7385	15.4089	17.075	37	29	29	21	7	10	Partiallymethylated	Partiallymethylated	Partiallymethylated	Partiallymethylated	Partiallymethylated	Partiallymethylated
chr15:2892167-2892639	472	58	Intergenic		0.0171177	100	up	4.11333	0	2.24	5.86	4.24	0	0	0	1.0559	2.7676	2	0	0	0	1	2	2	0	0	0	Unmethylated	Unmethylated	Unmethylated	Unmethylated	Unmethylated	Unmethylated
chr15:31571380-31571891	511	39	Promoter	Rmrp : NR_002703 : 35 : -222 ;|| Parp2 : NM_001106030 : -205 : -10438	0.0132608	4.52055	up	23.1	5.11	26.86	18.96	23.48	11.99	0	3.34	13.727	9.6866	12	6.1282	0	1.7075	13	7	12	5	0	1	Partiallymethylated	Partiallymethylated	Partiallymethylated	Partiallymethylated	Unmethylated	Unmethylated
chr15:37217464-37218234	770	73	Promoter	Acin1 : NM_001170468 : 203 : -44683 ;|| RGD1308430 : NM_001108376 : -366 : -4623	0.0324966	2.83355	up	43.24	15.26	41.14	43.13	45.45	31.83	2.86	11.09	31.6776	33.2112	35	24.5128	2.2013	8.5375	30	24	35	20	1	5	Partiallymethylated	Partiallymethylated	Partiallymethylated	Partiallymethylated	Unmethylated	Partiallymethylated
chr15:49151260-49151704	444	45	Promoter	Dleu7 : NM_001106043 : 414 : -15551	0.0317434	3.35231	up	53	15.81	61.83	49.87	47.3	35.89	0	11.54	27.4539	22.1408	21	15.9333	0	5.1225	26	16	21	13	0	3	Methylated	Partiallymethylated	Partiallymethylated	Partiallymethylated	Unmethylated	Partiallymethylated
chr15:62899033-62899576	543	71	Intergenic		0.0463329	2.66003	up	31.1667	11.7167	27.22	33.13	33.15	22.57	0	12.58	14.7829	17.9894	18	12.2564	0	6.83	14	13	18	10	0	4	Partiallymethylated	Partiallymethylated	Partiallymethylated	Partiallymethylated	Unmethylated	Partiallymethylated
chr16:19546890-19547593	703	49	Intragenic	Myo9b : NM_012984 : 17726 : -66930	0.00125463	100	up	2.60667	0	3	1.97	2.85	0	0	0	2.1118	1.3838	2	0	0	0	2	1	2	0	0	0	Unmethylated	Unmethylated	Unmethylated	Unmethylated	Unmethylated	Unmethylated
chr16:20937315-20938344	1029	82	Intergenic		0.0100035	100	up	2.10333	0	2.05	1.34	2.92	0	0	0	2.1118	1.3838	3	0	0	0	2	1	3	0	0	0	Unmethylated	Unmethylated	Unmethylated	Unmethylated	Unmethylated	Unmethylated
chr16:21352859-21353275	416	38	Intergenic		0.0453989	1.92975	up	57.14	29.61	53.3	53.22	64.9	47.14	21.17	20.52	22.1743	22.1408	27	19.6103	8.8051	8.5375	21	16	27	16	4	5	Methylated	Methylated	Methylated	Partiallymethylated	Partiallymethylated	Partiallymethylated
chr16:2642909-2643680	771	82	Promoter	Il17rd : NM_001191937 : 142 : -60849	0.0118736	3.29537	up	23.7267	7.2	21.91	23.33	25.94	14.31	2.86	4.43	16.8947	17.9894	20	11.0308	2.2013	3.415	16	13	20	9	1	2	Partiallymethylated	Partiallymethylated	Partiallymethylated	Partiallymethylated	Unmethylated	Unmethylated
chr16:54173949-54174188	239	18	Intergenic		0.0319025	2.73837	up	70.0567	25.5833	79.53	63.69	66.95	41.03	0	35.72	19.0066	15.2218	16	9.8051	0	8.5375	18	11	16	8	0	5	Methylated	Methylated	Methylated	Partiallymethylated	Unmethylated	Partiallymethylated
chr16:59243240-59244635	1395	191	Intergenic		0.0085775	2.18992	up	14.3367	6.54667	13.62	12.9	16.49	8.79	4.73	6.12	19.0066	17.9894	23	12.2564	6.6038	8.5375	18	13	23	10	3	5	Partiallymethylated	Partiallymethylated	Partiallymethylated	Unmethylated	Unmethylated	Unmethylated
chr16:59882176-59883383	1207	142	Promoter	Mfhas1 : NM_001107316 : -202 : -79773	0.0493427	2.11676	up	32.8733	15.53	29.74	33.25	35.63	20.31	3.65	22.63	35.9013	40.1302	43	24.5128	4.4025	27.32	34	29	43	20	2	16	Partiallymethylated	Partiallymethylated	Partiallymethylated	Partiallymethylated	Unmethylated	Partiallymethylated
chr16:80167720-80168409	689	54	Promoter	Erich1 : NM_001127680 : -196 : -66478	0.0137945	1.91283	up	54.7833	28.64	53.64	64.27	46.44	35.58	25.56	24.78	36.9572	44.2816	32	24.5128	17.6101	17.075	35	32	32	20	8	10	Methylated	Methylated	Partiallymethylated	Partiallymethylated	Partiallymethylated	Partiallymethylated
chr16:81951759-81952081	322	23	Intergenic		0.0260419	4.14264	up	35.7233	8.62333	39.35	42.98	24.84	19.03	6.84	0	12.671	13.838	8	6.1282	2.2013	0	12	10	8	5	1	0	Partiallymethylated	Partiallymethylated	Partiallymethylated	Partiallymethylated	Unmethylated	Unmethylated
chr17:10324540-10324881	341	29	Intragenic	Trpc7 : NM_001191691 : 7904 : -131661	0.028559	4.9325	up	135.923	27.5567	102.19	150.15	155.43	82.67	0	0	34.8454	51.2006	53	28.1898	0	0	33	37	53	23	0	0	Methylated	Methylated	Methylated	Methylated	Unmethylated	Unmethylated
chr17:11440615-11441847	1232	147	Promoter	H2afy : NM_017182 : 349 : -61527	0.0236132	3.07839	up	9.16333	2.97667	8.57	6.74	12.18	2.98	1.79	4.16	10.5592	8.3028	15	3.6769	2.2013	5.1225	10	6	15	3	1	3	Unmethylated	Unmethylated	Partiallymethylated	Unmethylated	Unmethylated	Unmethylated
chr17:11762182-11762617	435	48	Promoter	Pdlim7 : NM_173125 : 103 : -15044	0.0284891	1.75027	up	38.0567	21.7433	29.13	41.36	43.68	25.36	20.24	19.63	12.671	17.9894	19	11.0308	8.8051	8.5375	12	13	19	9	4	5	Partiallymethylated	Partiallymethylated	Partiallymethylated	Partiallymethylated	Partiallymethylated	Partiallymethylated
chr17:11830250-11831064	814	98	Promoter	Grk6 : NM_001112713 : -131 : -14295	0.0240349	2.021	up	24.7033	12.2233	22.05	23.8	28.26	18.07	8.11	10.49	17.9506	19.3732	23	14.7077	6.6038	8.5375	17	14	23	12	3	5	Partiallymethylated	Partiallymethylated	Partiallymethylated	Partiallymethylated	Unmethylated	Partiallymethylated
chr17:13781197-13781743	546	51	Intergenic		0.0439136	4.39411	up	42.74	9.72667	32.88	53.22	42.12	29.18	0	0	17.9506	29.0598	23	15.9333	0	0	17	21	23	13	0	0	Partiallymethylated	Methylated	Partiallymethylated	Partiallymethylated	Unmethylated	Unmethylated
chr17:19345159-19345696	537	50	Promoter	Cap2 : NM_053874 : 104 : -146797	0.0323181	2.05963	up	39.7233	19.2867	35.39	33.5	50.28	20.54	24.6	12.72	19.0066	17.9894	27	11.0308	13.2076	6.83	18	13	27	9	6	4	Partiallymethylated	Partiallymethylated	Partiallymethylated	Partiallymethylated	Partiallymethylated	Partiallymethylated
chr17:25873132-25874223	1091	117	Promoter	Gfod1 : NM_001170334 : -376 : -98002	0.0104784	2.31576	up	32.3667	13.9767	33.87	32.98	30.25	21.34	8.07	12.52	36.9572	35.9788	33	23.2872	8.8051	13.66	35	26	33	19	4	8	Partiallymethylated	Partiallymethylated	Partiallymethylated	Partiallymethylated	Unmethylated	Partiallymethylated
chr17:35298549-35299170	621	72	Promoter	Gmds : NM_001039606 : 7 : -525433	0.045635	1.73864	up	39.27	22.5867	42.51	33.43	41.87	31.58	14.18	22	26.398	20.757	26	19.6103	8.8051	13.66	25	15	26	16	4	8	Partiallymethylated	Partiallymethylated	Partiallymethylated	Partiallymethylated	Partiallymethylated	Partiallymethylated
chr17:45543186-45543513	327	42	Promoter	Hist1h2bh : NM_001107352 : -413 : -9221 ;|| Hist1h2an : NM_001107354 : 172 : -94749	0.0424345	6.81067	up	17.0267	2.5	9.69	16.93	24.46	7.5	0	0	3.1678	5.5352	8	2.4513	0	0	3	4	8	2	0	0	Partiallymethylated	Partiallymethylated	Partiallymethylated	Unmethylated	Unmethylated	Unmethylated
chr17:45588249-45588797	548	54	Promoter	Hist1h1d : NM_133285 : 126 : -534	0.0244458	3.32555	up	23.7333	7.13667	19.27	22.73	29.2	8.95	0	12.46	10.5592	12.4542	16	4.9026	0	6.83	10	9	16	4	0	4	Partiallymethylated	Partiallymethylated	Partiallymethylated	Unmethylated	Unmethylated	Partiallymethylated
chr17:58672129-58673098	969	87	Intergenic		0.0207831	3.30379	up	19.7567	5.98	20.7	19.99	18.58	12.65	0	5.29	20.0625	19.3732	18	12.2564	0	5.1225	19	14	18	10	0	3	Partiallymethylated	Partiallymethylated	Partiallymethylated	Partiallymethylated	Unmethylated	Unmethylated
chr18:24675946-24676771	825	101	Promoter	Map3k2 : NM_138503 : 79 : -64364	0.0331745	4.13361	up	36.4033	8.80667	30.72	46.97	31.52	22.28	0	4.14	25.3421	38.7464	26	18.3846	0	3.415	24	28	26	15	0	2	Partiallymethylated	Partiallymethylated	Partiallymethylated	Partiallymethylated	Unmethylated	Unmethylated
chr18:27067706-27067952	246	18	Intergenic		0.0485947	4.93999	up	60.6467	12.2767	47.22	90	44.72	29.89	0	6.94	11.6151	22.1408	11	7.3539	0	1.7075	11	16	11	6	0	1	Partiallymethylated	Methylated	Partiallymethylated	Partiallymethylated	Unmethylated	Unmethylated
chr18:28428419-28429973	1554	116	Intergenic		0.0419908	1.81263	up	31.86	17.5767	27.18	28.5	39.9	22.87	15.58	14.28	42.2368	44.2816	62	35.5436	24.2139	22.1975	40	32	62	29	11	13	Partiallymethylated	Partiallymethylated	Partiallymethylated	Partiallymethylated	Partiallymethylated	Partiallymethylated
chr18:29690717-29690968	251	20	Promoter	Pcdha7 : NM_199507 : 232 : -233601	0.0370138	4.35842	up	28.3733	6.51	33.65	27.57	23.9	19.53	0	0	8.4474	6.919	6	4.9026	0	0	8	5	6	4	0	0	Partiallymethylated	Partiallymethylated	Partiallymethylated	Partiallymethylated	Unmethylated	Unmethylated
chr18:30650217-30650558	341	23	Intragenic	Pcdhga10 : NM_001037135 : 60477 : -11678 ;|| Pcdhga8 : NM_001037156 : 81288 : -11678 ;|| Pcdhga11 : NM_001037153 : 51797 : -11678 ;|| Pcdhgb7 : NM_001012215 : 56041 : -11680 ;|| Pcdhga1 : NM_001037140 : 147574 : -11678 ;|| Pcdhga9 : NM_001037158 : 70556 : -11678 ;|| Pcdhga5 : NM_001037137 : 115461 : -11678 ;|| Pcdhga3 : NM_001037154 : 136010 : -11678 ;|| Pcdhgc3 : NM_053943 : 1678 : -11678 ;|| Pc…	0.020004	2.58168	up	63.5867	24.63	58.83	52.75	79.18	35.94	12.91	25.04	20.0625	17.9894	27	12.2564	4.4025	8.5375	19	13	27	10	2	5	Methylated	Methylated	Methylated	Partiallymethylated	Partiallymethylated	Partiallymethylated
chr18:31066505-31066755	250	29	Intergenic		0.0255249	3.18493	up	52.9867	16.6367	50.68	44.28	64	29.42	0	20.49	12.671	11.0704	16	7.3539	0	5.1225	12	8	16	6	0	3	Methylated	Partiallymethylated	Methylated	Partiallymethylated	Unmethylated	Partiallymethylated
chr18:347412-347658	246	20	Intergenic		0.0231149	4.60056	up	38.2	8.30333	38.63	39.38	36.59	24.91	0	0	9.5033	9.6866	9	6.1282	0	0	9	7	9	5	0	0	Partiallymethylated	Partiallymethylated	Partiallymethylated	Partiallymethylated	Unmethylated	Unmethylated
chr18:36001347-36001754	407	26	Intergenic		0.00603956	8.10963	up	8.13667	1.00333	7.78	6.8	9.83	3.01	0	0	3.1678	2.7676	4	1.2256	0	0	3	2	4	1	0	0	Unmethylated	Unmethylated	Partiallymethylated	Unmethylated	Unmethylated	Unmethylated
chr18:3606527-3607120	593	56	Promoter	RGD1311805 : NM_001009638 : 109 : -19472	0.009447	3.3492	up	51.12	15.2633	42.74	58.34	52.28	24.8	3.71	17.28	25.3421	34.595	31	14.7077	2.2013	10.245	24	25	31	12	1	6	Partiallymethylated	Methylated	Methylated	Partiallymethylated	Unmethylated	Partiallymethylated
chr18:426552-427726	1174	87	Intergenic		0.00459352	2.35507	up	55.6267	23.62	51.27	63.65	51.96	31.32	20.63	18.91	60.1874	74.7252	61	36.7693	24.2139	22.1975	57	54	61	30	11	13	Methylated	Methylated	Methylated	Partiallymethylated	Partiallymethylated	Partiallymethylated
chr18:55098375-55099043	668	76	Intergenic		0.0218149	3.09929	up	39.33	12.69	36.36	35.22	46.41	20.18	0	17.89	24.2862	23.5246	31	13.4821	0	11.9525	23	17	31	11	0	7	Partiallymethylated	Partiallymethylated	Partiallymethylated	Partiallymethylated	Unmethylated	Partiallymethylated
chr18:58314339-58314627	288	29	Intergenic		0.0185096	1.51388	up	112.723	74.46	102.66	110.51	125	89.37	68.79	65.22	29.5658	31.8274	36	25.7385	19.8114	18.7825	28	23	36	21	9	11	Methylated	Methylated	Methylated	Methylated	Methylated	Methylated
chr18:60838055-60838837	782	64	Promoter	Rax : NM_053678 : 401 : -3304	0.036651	1.58693	up	36.9067	23.2567	40.51	31.85	38.36	29.78	22.52	17.47	31.6776	24.9084	30	23.2872	17.6101	13.66	30	18	30	19	8	8	Partiallymethylated	Partiallymethylated	Partiallymethylated	Partiallymethylated	Partiallymethylated	Partiallymethylated
chr18:61364672-61365248	576	66	Promoter	Pmaip1 : NM_001008385 : -95 : -4083	0.0374111	1.71871	up	32.3633	18.83	25.66	38.44	32.99	23.41	15.29	17.79	14.7829	22.1408	19	13.4821	8.8051	10.245	14	16	19	11	4	6	Partiallymethylated	Partiallymethylated	Partiallymethylated	Partiallymethylated	Partiallymethylated	Partiallymethylated
chr18:64345806-64346249	443	64	Intergenic		0.0175664	8.36462	up	7.72333	0.923333	4.77	9.37	9.03	2.77	0	0	2.1118	4.1514	4	1.2256	0	0	2	3	4	1	0	0	Unmethylated	Unmethylated	Unmethylated	Unmethylated	Unmethylated	Unmethylated
chr18:70064439-70064773	334	23	Promoter	Lipg : NM_001012741 : 153 : -20752	0.0216674	4.04506	up	55.3633	13.6867	53.74	70.43	41.92	29.36	6.59	5.11	17.9506	23.5246	14	9.8051	2.2013	1.7075	17	17	14	8	1	1	Methylated	Methylated	Partiallymethylated	Partiallymethylated	Unmethylated	Unmethylated
chr18:71135855-71137707	1852	201	Intergenic		0.0338741	4.41692	up	4.87333	1.10333	3.99	5.23	5.4	3.31	0	0	7.3914	9.6866	10	6.1282	0	0	7	7	10	5	0	0	Unmethylated	Unmethylated	Unmethylated	Unmethylated	Unmethylated	Unmethylated
chr18:73776732-73777080	348	34	Intergenic		0.0244313	4.70982	up	27.6467	5.87	30.34	23.86	28.74	17.61	0	0	10.5592	8.3028	10	6.1282	0	0	10	6	10	5	0	0	Partiallymethylated	Partiallymethylated	Partiallymethylated	Partiallymethylated	Unmethylated	Unmethylated
chr18:76693310-76695412	2102	237	Intergenic		0.0241933	2.45233	up	20.8367	8.49667	21.6	17.12	23.79	13.99	4.19	7.31	45.4046	35.9788	50	29.4154	8.8051	15.3675	43	26	50	24	4	9	Partiallymethylated	Partiallymethylated	Partiallymethylated	Partiallymethylated	Unmethylated	Unmethylated
chr18:80569415-80569673	258	20	Intergenic		0.036519	3.7956	up	94.89	25	106.41	69.73	108.53	61.76	0	13.24	27.4539	17.9894	28	15.9333	0	3.415	26	13	28	13	0	2	Methylated	Methylated	Methylated	Methylated	Unmethylated	Partiallymethylated
chr19:11238572-11239089	517	54	Promoter	Nup93 : NM_001011925 : 68 : -101328	0.0148303	4.69657	up	47.4667	10.1067	42.89	58.89	40.62	23.71	0	6.61	22.1743	30.4436	21	12.2564	0	3.415	21	22	21	10	0	2	Partiallymethylated	Methylated	Partiallymethylated	Partiallymethylated	Unmethylated	Unmethylated
chr19:28410487-28410961	474	41	Promoter	Rbl2 : NM_031094 : 196 : -46524	0.040502	1.83624	up	49.8967	27.1733	35.64	61.31	52.74	28.44	27.86	25.22	16.8947	29.0598	25	13.4821	13.2076	11.9525	16	21	25	11	6	7	Partiallymethylated	Methylated	Methylated	Partiallymethylated	Partiallymethylated	Partiallymethylated
chr19:30754478-30754786	308	29	Intragenic	LOC679149 : NM_001100999 : -30748708 : -30754595	0.0472674	5.15564	up	36.88	7.15333	24	31.45	55.19	15.92	0	5.54	7.3914	9.6866	17	4.9026	0	1.7075	7	7	17	4	0	1	Partiallymethylated	Partiallymethylated	Methylated	Partiallymethylated	Unmethylated	Unmethylated
chr19:36283636-36284079	443	39	Intragenic	LOC679149 : NM_001100999 : -36277933 : -36283820	0.0380651	2.41997	up	44.1	18.2233	42.9	37.48	51.92	30.43	4.97	19.27	19.0066	16.6056	23	13.4821	2.2013	8.5375	18	12	23	11	1	5	Partiallymethylated	Partiallymethylated	Methylated	Partiallymethylated	Unmethylated	Partiallymethylated
chr19:37013573-37013841	268	24	Intragenic	LOC679149 : NM_001100999 : -37007783 : -37013670	0.0390264	4.81384	up	64.4733	13.3933	43.34	56.8	93.28	27.44	0	12.74	11.6151	15.2218	25	7.3539	0	3.415	11	11	25	6	0	2	Partiallymethylated	Methylated	Methylated	Partiallymethylated	Unmethylated	Partiallymethylated
chr19:55519953-55520170	217	16	Intragenic	LOC679149 : NM_001100999 : -55514137 : -55520024	0.0172246	1.78577	up	50.2933	28.1633	58.39	51.02	41.47	22.59	30.43	31.47	12.671	11.0704	9	4.9026	6.6038	6.83	12	8	9	4	3	4	Methylated	Methylated	Partiallymethylated	Partiallymethylated	Partiallymethylated	Partiallymethylated
chr19:57925691-57925893	202	17	Intragenic	LOC679149 : NM_001100999 : -57919868 : -57925755	0.0093659	5.38744	up	84.96	15.77	67.96	102.76	84.16	36.41	10.9	0	13.727	20.757	17	7.3539	2.2013	0	13	15	17	6	1	0	Methylated	Methylated	Methylated	Partiallymethylated	Partiallymethylated	Unmethylated
chr19:63753165-63753414	249	35	Intragenic	LOC679149 : NM_001100999 : -63747365 : -63753252	0.0417704	1.54186	up	86.3133	55.98	72.09	94.48	92.37	49.22	70.72	48	17.9506	23.5246	23	12.2564	17.6101	11.9525	17	17	23	10	8	7	Methylated	Methylated	Methylated	Partiallymethylated	Methylated	Partiallymethylated
chr19:68127143-68127540	397	30	Promoter	RGD1559896 : NM_001109134 : -311 : -25432	0.0476693	12.4295	up	25.5633	2.05667	10.64	38.34	27.71	6.17	0	0	4.2237	15.2218	11	2.4513	0	0	4	11	11	2	0	0	Partiallymethylated	Partiallymethylated	Partiallymethylated	Unmethylated	Unmethylated	Unmethylated
chr19:71986776-71987145	369	41	Intragenic	LOC679149 : NM_001100999 : -71981036 : -71986923 ;|| Nrp1 : NM_145098 : 2274 : -149076	0.00935695	5.89831	up	41.76	7.08	51.51	41.25	32.52	16.61	0	4.63	19.0066	15.2218	12	6.1282	0	1.7075	18	11	12	5	0	1	Methylated	Partiallymethylated	Partiallymethylated	Partiallymethylated	Unmethylated	Unmethylated
chr1:102105022-102105380	358	30	Intergenic		0.0169194	6.00271	up	36.9367	6.15333	23.6	42.52	44.69	13.69	0	4.77	8.4474	15.2218	16	4.9026	0	1.7075	8	11	16	4	0	1	Partiallymethylated	Partiallymethylated	Partiallymethylated	Partiallymethylated	Unmethylated	Unmethylated
chr1:102188649-102189252	603	47	Promoter	Rpl13a : NM_173340 : -40 : -2731	0.0362072	2.0537	up	65.2733	31.7833	49.03	68.85	77.94	42.68	32.85	19.82	29.5658	41.514	47	25.7385	19.8114	11.9525	28	30	47	21	9	7	Partiallymethylated	Methylated	Methylated	Partiallymethylated	Partiallymethylated	Partiallymethylated
chr1:115377789-115378356	567	59	Promoter	Nipa2 : NM_001107518 : 202 : -23658	0.0347209	3.7053	up	29.84	8.05333	20.49	39.05	29.98	15.13	0	9.03	11.6151	22.1408	17	8.5795	0	5.1225	11	16	17	7	0	3	Partiallymethylated	Partiallymethylated	Partiallymethylated	Partiallymethylated	Unmethylated	Unmethylated
chr1:134243317-134243572	255	35	Intergenic		0.0391795	100	up	7.11	0	4.14	5.43	11.76	0	0	0	1.0559	1.3838	3	0	0	0	1	1	3	0	0	0	Unmethylated	Unmethylated	Partiallymethylated	Unmethylated	Unmethylated	Unmethylated
chr1:152920567-152921701	1134	83	Promoter	Dusp9 : NM_001037973 : 451 : -3475	0.0102069	5.62969	up	42.9733	7.63333	38.18	37.83	52.91	19.45	1.94	1.51	43.2927	42.8978	60	22.0616	2.2013	1.7075	41	31	60	18	1	1	Partiallymethylated	Partiallymethylated	Methylated	Partiallymethylated	Unmethylated	Unmethylated
chr1:154736545-154737809	1264	98	Intragenic	LOC652956 : NM_001037659 : 5203 : -3844	0.0264598	2.62687	up	38.65	14.7133	37.59	37.22	41.14	27.15	3.48	13.51	47.5164	47.0492	52	34.318	4.4025	17.075	45	34	52	28	2	10	Partiallymethylated	Partiallymethylated	Partiallymethylated	Partiallymethylated	Unmethylated	Partiallymethylated
chr1:168882935-168883456	521	44	Promoter	Clns1a : NM_031719 : 103 : -20127	0.0385493	2.39868	up	32.67	13.62	30.4	29.22	38.39	23.52	4.23	13.11	15.8388	15.2218	20	12.2564	2.2013	6.83	15	11	20	10	1	4	Partiallymethylated	Partiallymethylated	Partiallymethylated	Partiallymethylated	Unmethylated	Partiallymethylated
chr1:169336235-169336673	438	48	Promoter	Capn5 : NM_134461 : -19 : -56132	0.0292339	3.12353	up	54.11	17.3233	57.86	47.39	57.08	36.38	0	15.59	25.3421	20.757	25	15.9333	0	6.83	24	15	25	13	0	4	Methylated	Partiallymethylated	Methylated	Partiallymethylated	Unmethylated	Partiallymethylated
chr1:173172295-173172597	302	26	Promoter	Anapc15 : NM_001170435 : -126 : -3671	0.0370058	2.50976	up	81.8933	32.63	80.42	82.48	82.78	28.41	7.29	62.19	24.2862	24.9084	25	8.5795	2.2013	18.7825	23	18	25	7	1	11	Methylated	Methylated	Methylated	Partiallymethylated	Unmethylated	Methylated
chr1:181861237-181861827	590	64	Promoter	Swap70 : NM_001106288 : 191 : -61185	0.0481342	3.37425	up	44.81	13.28	57.27	39.87	37.29	31.16	0	8.68	33.7894	23.5246	22	18.3846	0	5.1225	32	17	22	15	0	3	Methylated	Partiallymethylated	Partiallymethylated	Partiallymethylated	Unmethylated	Unmethylated
chr1:182852974-182853255	281	23	Intragenic	Ctr9 : NM_001100661 : 29173 : -855	0.0438497	2.08449	up	53.21	25.5267	52.61	39.4	67.62	30.53	15.67	30.38	14.7829	11.0704	19	8.5795	4.4025	8.5375	14	8	19	7	2	5	Methylated	Partiallymethylated	Methylated	Partiallymethylated	Partiallymethylated	Partiallymethylated
chr1:186922793-186923136	343	33	Intergenic		0.0256288	4.66529	up	48.8767	10.4767	46.18	36.31	64.14	25.01	6.42	0	15.8388	12.4542	22	8.5795	2.2013	0	15	9	22	7	1	0	Partiallymethylated	Partiallymethylated	Methylated	Partiallymethylated	Unmethylated	Unmethylated
chr1:188741874-188742205	331	46	Intergenic		0.0452151	2.76502	up	20.3967	7.37667	19.14	20.9	21.15	0	6.65	15.48	6.3355	6.919	7	0	2.2013	5.1225	6	5	7	0	1	3	Partiallymethylated	Partiallymethylated	Partiallymethylated	Unmethylated	Unmethylated	Partiallymethylated
chr1:195047617-195049067	1450	122	Promoter	Syt17 : NM_138849 : -135 : -66169	0.0342915	2.38961	up	24.0633	10.07	24.03	21.95	26.21	17.75	3.04	9.42	34.8454	31.8274	38	25.7385	4.4025	13.66	33	23	38	21	2	8	Partiallymethylated	Partiallymethylated	Partiallymethylated	Partiallymethylated	Unmethylated	Unmethylated
chr1:197704468-197705427	959	80	Intergenic		0.0364708	2.81694	up	35.7	12.6733	34.13	37.52	35.45	25.56	0	12.46	32.7335	35.9788	34	24.5128	0	11.9525	31	26	34	20	0	7	Partiallymethylated	Partiallymethylated	Partiallymethylated	Partiallymethylated	Unmethylated	Partiallymethylated
chr1:206219516-206219741	225	30	Promoter	Fbxl19 : NM_001107552 : 208 : -19046	0.0180542	1.93738	up	73.7367	38.06	65.7	79.95	75.56	54.47	29.35	30.36	14.7829	17.9894	17	12.2564	6.6038	6.83	14	13	17	10	3	4	Methylated	Methylated	Methylated	Methylated	Partiallymethylated	Partiallymethylated
chr1:207730580-207732134	1554	150	Promoter	Fgfr2 : NM_001109896 : 484 : -104626	0.00594044	1.86552	up	21.64	11.6	20.38	21.37	23.17	14.99	9.92	9.89	31.6776	33.2112	36	23.2872	15.4089	15.3675	30	24	36	19	7	9	Partiallymethylated	Partiallymethylated	Partiallymethylated	Partiallymethylated	Partiallymethylated	Partiallymethylated
chr1:223360893-223361139	246	20	Intragenic	Kcnq1 : NM_032073 : 206304 : -129442	0.0237919	2.8548	up	136.25	47.7267	103.02	135	170.73	69.75	17.9	55.53	25.3421	33.2112	42	17.159	4.4025	13.66	24	24	42	14	2	8	Methylated	Methylated	Methylated	Methylated	Partiallymethylated	Methylated
chr1:228843699-228843928	229	17	Intragenic	Nrxn2 : NM_053846 : 54352 : -55527	0.0191341	4.80204	up	133.417	27.7833	87.61	151.07	161.57	53.52	0	29.83	20.0625	34.595	37	12.2564	0	6.83	19	25	37	10	0	4	Methylated	Methylated	Methylated	Methylated	Unmethylated	Partiallymethylated
chr1:248331034-248331476	442	52	Promoter	Smc5 : NM_001106357 : 114 : -68238	0.0320854	1.80591	up	39.2967	21.76	47.78	40.7	29.41	22.18	19.92	23.18	21.1184	17.9894	13	9.8051	8.8051	10.245	20	13	13	8	4	6	Partiallymethylated	Partiallymethylated	Partiallymethylated	Partiallymethylated	Partiallymethylated	Partiallymethylated
chr1:272210104-272210377	273	31	Intergenic		0.0463019	10.1893	up	15.25	1.49667	23.21	15.21	7.33	4.49	0	0	6.3355	4.1514	2	1.2256	0	0	6	3	2	1	0	0	Partiallymethylated	Partiallymethylated	Unmethylated	Unmethylated	Unmethylated	Unmethylated
chr1:272217765-272218126	361	26	Intragenic	Lzts2 : NM_001014247 : 4517 : -990	0.0450875	2.98629	up	47.92	16.0467	55.57	38.33	49.86	33.95	0	14.19	20.0625	13.838	18	12.2564	0	5.1225	19	10	18	10	0	3	Methylated	Partiallymethylated	Partiallymethylated	Partiallymethylated	Unmethylated	Partiallymethylated
chr1:283412256-283412667	411	45	Intergenic		0.0442852	2.81079	up	13.37	4.75667	15.41	10.1	14.6	5.96	0	8.31	6.3355	4.1514	6	2.4513	0	3.415	6	3	6	2	0	2	Partiallymethylated	Partiallymethylated	Partiallymethylated	Unmethylated	Unmethylated	Unmethylated
chr1:32115452-32115682	230	21	Promoter	Rspo3 : NM_001100990 : -275 : -83411	0.00755434	6.16319	up	59.0433	9.58	55.09	48.13	73.91	21.32	0	7.42	12.671	11.0704	17	4.9026	0	1.7075	12	8	17	4	0	1	Methylated	Partiallymethylated	Methylated	Partiallymethylated	Unmethylated	Unmethylated
chr1:35323454-35324316	862	77	Intragenic	Irx1 : NM_001107331 : 3991 : -1839	0.00926996	2.71523	up	56.2867	20.73	55.12	54.58	59.16	35.55	12.77	13.87	47.5164	47.0492	51	30.6411	11.0063	11.9525	45	34	51	25	5	7	Methylated	Methylated	Methylated	Partiallymethylated	Partiallymethylated	Partiallymethylated
chr1:3666870-3667245	375	48	Intragenic	Zc3h12d : NM_001107469 : 32024 : -2476	0.0337906	2.52628	up	66.4833	26.3167	56.32	73.8	69.33	45.76	5.87	27.32	21.1184	27.676	26	17.159	2.2013	10.245	20	20	26	14	1	6	Methylated	Methylated	Methylated	Partiallymethylated	Unmethylated	Partiallymethylated
chr1:37265506-37265748	242	21	Intergenic		0.000588885	100	up	10.8567	0	8.73	11.44	12.4	0	0	0	2.1118	2.7676	3	0	0	0	2	2	3	0	0	0	Unmethylated	Partiallymethylated	Partiallymethylated	Unmethylated	Unmethylated	Unmethylated
chr1:63325067-63325369	302	27	Intergenic		0.0147327	5.18355	up	56.1033	10.8233	52.45	59.57	56.29	32.47	0	0	15.8388	17.9894	17	9.8051	0	0	15	13	17	8	0	0	Methylated	Methylated	Methylated	Partiallymethylated	Unmethylated	Unmethylated
chr1:66656133-66656559	426	46	Intergenic		0.0460758	3.65296	up	59.5067	16.29	37.18	77.96	63.38	34.53	10.33	4.01	15.8388	33.2112	27	14.7077	4.4025	1.7075	15	24	27	12	2	1	Partiallymethylated	Methylated	Methylated	Partiallymethylated	Partiallymethylated	Unmethylated
chr1:76179011-76179408	397	42	Promoter	Zfp865 : NM_001134544 : -12 : -4491	0.0340275	4.25756	up	26.2833	6.17333	29.26	24.4	25.19	18.52	0	0	11.6151	9.6866	10	7.3539	0	0	11	7	10	6	0	0	Partiallymethylated	Partiallymethylated	Partiallymethylated	Partiallymethylated	Unmethylated	Unmethylated
chr1:81736854-81737881	1027	113	Promoter	Ppp1r37 : NM_001107482 : 181 : -31629	0.0445582	2.44734	up	26.26	10.73	22.62	26.95	29.21	20.29	8.57	3.33	23.2302	27.676	30	20.8359	8.8051	3.415	22	20	30	17	4	2	Partiallymethylated	Partiallymethylated	Partiallymethylated	Partiallymethylated	Unmethylated	Unmethylated
chr1:82456757-82457328	571	45	Promoter	Tescl : NM_001106233 : 363 : -498	0.0343258	1.65702	up	66.0267	39.8467	70.27	63.01	64.8	55.81	30.84	32.89	40.125	35.9788	37	31.8667	17.6101	18.7825	38	26	37	26	8	11	Methylated	Methylated	Methylated	Methylated	Partiallymethylated	Partiallymethylated
chr1:82716310-82716580	270	27	Promoter	Ethe1 : NM_001106234 : 36 : -15018	0.0482989	2.8382	up	58.2967	20.54	43.02	61.5	70.37	36.32	0	25.3	11.6151	16.6056	19	9.8051	0	6.83	11	12	19	8	0	4	Partiallymethylated	Methylated	Methylated	Partiallymethylated	Unmethylated	Partiallymethylated
chr1:82749979-82750207	228	20	Intragenic	Phldb3 : NM_001191622 : 16139 : 60	0.0202877	4.47878	up	54.5367	12.1767	50.94	42.49	70.18	26.88	9.65	0	11.6151	9.6866	16	6.1282	2.2013	0	11	7	16	5	1	0	Methylated	Partiallymethylated	Methylated	Partiallymethylated	Partiallymethylated	Unmethylated
chr1:82759131-82759410	279	22	Intragenic	Lypd3 : NM_021759 : 2013 : -2438	0.0295481	2.90799	up	102.817	35.3567	83.26	114.08	111.11	57.11	0	48.96	23.2302	31.8274	31	15.9333	0	13.66	22	23	31	13	0	8	Methylated	Methylated	Methylated	Methylated	Unmethylated	Partiallymethylated
chr1:85379032-85379371	339	28	Promoter	Shkbp1 : NM_001271080 : -13 : -13385	0.0378752	3.56855	up	37.8267	10.6	43.61	28.57	41.3	25.31	6.49	0	14.7829	9.6866	14	8.5795	2.2013	0	14	7	14	7	1	0	Partiallymethylated	Partiallymethylated	Partiallymethylated	Partiallymethylated	Unmethylated	Unmethylated
chr1:85424954-85425711	757	80	Intergenic		0.00158624	2.2771	up	47.8267	21.0033	50.22	45.7	47.56	27.52	17.45	18.04	38.0131	34.595	36	20.8359	13.2076	13.66	36	25	36	17	6	8	Partiallymethylated	Partiallymethylated	Partiallymethylated	Partiallymethylated	Partiallymethylated	Partiallymethylated
chr1:90739707-90740215	508	48	Intergenic		0.0427788	3.42082	up	28.5867	8.35667	27.02	27.24	31.5	21.71	0	3.36	13.727	13.838	16	11.0308	0	1.7075	13	10	16	9	0	1	Partiallymethylated	Partiallymethylated	Partiallymethylated	Partiallymethylated	Unmethylated	Unmethylated
chr1:91234657-91234932	275	25	Promoter	Gpi : NM_207592 : 96 : -27781	0.0393546	2.45557	up	35.6467	14.5167	23.04	40.26	43.64	8.91	16.01	18.63	6.3355	11.0704	12	2.4513	4.4025	5.1225	6	8	12	2	2	3	Partiallymethylated	Partiallymethylated	Partiallymethylated	Unmethylated	Partiallymethylated	Partiallymethylated
chr1:95769391-95769695	304	25	Promoter	Pop4 : NM_001009642 : -167 : -8502	0.0318615	4.67841	up	45.1467	9.65	59.05	50.07	26.32	12.1	0	16.85	17.9506	15.2218	8	3.6769	0	5.1225	17	11	8	3	0	3	Methylated	Partiallymethylated	Partiallymethylated	Partiallymethylated	Unmethylated	Partiallymethylated
chr20:11622880-11623161	281	20	Intergenic		0.0135145	3.24792	up	61.2233	18.85	67.64	59.09	56.94	26.17	0	30.38	19.0066	16.6056	16	7.3539	0	8.5375	18	12	16	6	0	5	Methylated	Methylated	Methylated	Partiallymethylated	Unmethylated	Partiallymethylated
chr20:14451816-14452150	334	25	Intragenic	Col18a1 : NM_053489 : 63241 : -43258	0.0330528	3.94906	up	69.5167	17.6033	72.71	58	77.84	47.7	0	5.11	24.2862	19.3732	26	15.9333	0	1.7075	23	14	26	13	0	1	Methylated	Methylated	Methylated	Partiallymethylated	Unmethylated	Unmethylated
chr20:16801186-16801769	583	46	Promoter	Gnaz : NM_013189 : 272 : -25197	0.028541	2.15878	up	83.6167	38.7333	68.83	99.69	82.33	50.46	18.88	46.86	40.125	58.1196	48	29.4154	11.0063	27.32	38	42	48	24	5	16	Methylated	Methylated	Methylated	Partiallymethylated	Partiallymethylated	Partiallymethylated
chr20:16868010-16868243	233	19	Intergenic		0.0421837	3.78996	up	163.297	43.0867	113.3	166.29	210.3	99.95	0	29.31	26.398	38.7464	49	23.2872	0	6.83	25	28	49	19	0	4	Methylated	Methylated	Methylated	Methylated	Unmethylated	Partiallymethylated
chr20:21811174-21811774	600	53	Intergenic		0.0394174	1.50647	up	29.8733	19.83	24.64	29.98	35	18.38	18.34	22.77	14.7829	17.9894	21	11.0308	11.0063	13.66	14	13	21	9	5	8	Partiallymethylated	Partiallymethylated	Partiallymethylated	Partiallymethylated	Partiallymethylated	Partiallymethylated
chr20:21998109-21998432	323	24	Intergenic		0.021753	3.59115	up	61.66	17.17	49.04	77.12	58.82	30.36	0	21.15	15.8388	24.9084	19	9.8051	0	6.83	15	18	19	8	0	4	Partiallymethylated	Methylated	Methylated	Partiallymethylated	Unmethylated	Partiallymethylated
chr20:31629431-31630028	597	55	Promoter	Psap : NM_013013 : 154 : -38876	0.015052	2.9139	up	58.89	20.21	42.45	67.22	67	26.69	11.06	22.88	25.3421	40.1302	40	15.9333	6.6038	13.66	24	29	40	13	3	8	Partiallymethylated	Methylated	Methylated	Partiallymethylated	Partiallymethylated	Partiallymethylated
chr20:39445114-39445525	411	39	Intergenic		0.0329602	3.01736	up	53.88	17.8567	48.81	47.14	65.69	32.8	0	20.77	20.0625	19.3732	27	13.4821	0	8.5375	19	14	27	11	0	5	Partiallymethylated	Partiallymethylated	Methylated	Partiallymethylated	Unmethylated	Partiallymethylated
chr20:4124993-4125205	212	25	Promoter	Znrd1 : NM_001166300 : -132 : -4050 ;|| Znrd1 : NM_213567 : -295 : -4050	0.00543252	5.09584	up	84.1833	16.52	69.73	97.91	84.91	17.34	0	32.22	14.7829	20.757	18	3.6769	0	6.83	14	15	18	3	0	4	Methylated	Methylated	Methylated	Partiallymethylated	Unmethylated	Partiallymethylated
chr20:50156448-50156777	329	25	Promoter	Wasf1 : NM_001025114 : -699 : -48902	0.0124462	1.91854	up	50.8733	26.5167	48.14	58.89	45.59	33.53	20.07	25.95	15.8388	19.3732	15	11.0308	6.6038	8.5375	15	14	15	9	3	5	Partiallymethylated	Methylated	Partiallymethylated	Partiallymethylated	Partiallymethylated	Partiallymethylated
chr20:50383379-50383657	278	20	Intergenic		0.024506	2.07154	up	47.39	22.8767	56.97	34.84	50.36	26.45	23.75	18.43	15.8388	9.6866	14	7.3539	6.6038	5.1225	15	7	14	6	3	3	Methylated	Partiallymethylated	Partiallymethylated	Partiallymethylated	Partiallymethylated	Partiallymethylated
chr20:5274572-5275232	660	51	Promoter	RT1-S3 : NM_001008886 : 613 : -4089	0.0395932	2.00719	up	33.4867	16.6833	28.8	39.84	31.82	22.28	20.01	7.76	19.0066	26.2922	21	14.7077	13.2076	5.1225	18	19	21	12	6	3	Partiallymethylated	Partiallymethylated	Partiallymethylated	Partiallymethylated	Partiallymethylated	Unmethylated
chr20:57783251-57783972	721	83	Promoter	Cd99 : NM_001100804 : 296 : -4240	0.0309756	3.14855	up	25.2933	8.03333	24.9	28.79	22.19	17	0	7.1	17.9506	20.757	16	12.2564	0	5.1225	17	15	16	10	0	3	Partiallymethylated	Partiallymethylated	Partiallymethylated	Partiallymethylated	Unmethylated	Unmethylated
chr20:5996387-6001068	4681	393	Promoter	Brd2 : NM_212495 : -1410 : -8618	0.000829382	100	up	0.246667	0	0.23	0.3	0.21	0	0	0	1.0559	1.3838	1	0	0	0	1	1	1	0	0	0	Unmethylated	Unmethylated	Unmethylated	Unmethylated	Unmethylated	Unmethylated
chr20:6171736-6172208	472	44	Intragenic	RT1-Db1 : NM_001008884 : 4214 : -5356	0.0446437	3.51167	up	14.55	4.14333	17.9	8.8	16.95	5.19	0	7.24	8.4474	4.1514	8	2.4513	0	3.415	8	3	8	2	0	2	Partiallymethylated	Unmethylated	Partiallymethylated	Unmethylated	Unmethylated	Unmethylated
chr20:6972459-6973198	739	88	Promoter	RT1-CE5 : NM_001033986 : 307 : -3983	0.00473238	4.46328	up	21.6767	4.85667	21.43	20.6	23	9.95	0	4.62	15.8388	15.2218	17	7.3539	0	3.415	15	11	17	6	0	2	Partiallymethylated	Partiallymethylated	Partiallymethylated	Partiallymethylated	Unmethylated	Unmethylated
chr20:7599911-7600143	232	30	Intragenic	Syngap1 : NM_181092 : 5414 : -23838	0.0248677	12.4912	up	87.98	7.04333	45.51	119.29	99.14	21.13	0	0	10.5592	27.676	23	4.9026	0	0	10	20	23	4	0	0	Partiallymethylated	Methylated	Methylated	Partiallymethylated	Unmethylated	Unmethylated
chr20:7809292-7809528	236	20	Intergenic		0.0469072	1.56822	up	100.23	63.9133	102.91	117.27	80.51	77.9	55.96	57.88	24.2862	27.676	19	18.3846	13.2076	13.66	23	20	19	15	6	8	Methylated	Methylated	Methylated	Methylated	Methylated	Methylated
chr20:7851105-7851337	232	24	Promoter	Lhfpl5 : NM_001013906 : -145 : -10446	0.0245548	2.86632	up	48.3167	16.8567	45.51	47.72	51.72	21.13	0	29.44	10.5592	11.0704	12	4.9026	0	6.83	10	8	12	4	0	4	Partiallymethylated	Partiallymethylated	Methylated	Partiallymethylated	Unmethylated	Partiallymethylated
chr20:9766121-9766383	262	24	Intragenic	Anks1a : NM_001107613 : 79665 : -74686	0.0273773	6.62562	up	154.973	23.39	104.79	211.27	148.86	70.17	0	0	27.4539	55.352	39	18.3846	0	0	26	40	39	15	0	0	Methylated	Methylated	Methylated	Methylated	Unmethylated	Unmethylated
chr2:113397212-113397497	285	22	Promoter	Chmp4c : NM_001017466 : 65 : -63199	0.0301742	2.44534	up	70.01	28.63	62.98	87.4	59.65	43.01	30.9	11.98	17.9506	24.9084	17	12.2564	8.8051	3.415	17	18	17	10	4	2	Methylated	Methylated	Methylated	Partiallymethylated	Partiallymethylated	Partiallymethylated
chr2:114479242-114479649	407	43	Promoter	Zbtb10 : NM_024489 : 276 : -37050	0.0369859	3.59482	up	42.5267	11.83	36.32	54.4	36.86	27.1	0	8.39	14.7829	22.1408	15	11.0308	0	3.415	14	16	15	9	0	2	Partiallymethylated	Methylated	Partiallymethylated	Partiallymethylated	Unmethylated	Unmethylated
chr2:114955921-114956138	217	16	Intergenic		0.0440428	3.54482	up	56.02	15.8033	68.12	44.64	55.3	39.54	0	7.87	14.7829	9.6866	12	8.5795	0	1.7075	14	7	12	7	0	1	Methylated	Partiallymethylated	Methylated	Partiallymethylated	Unmethylated	Unmethylated
chr2:135034343-135035189	846	90	Promoter	Eif5a2 : NM_001100697 : 64 : -16701	0.0402831	2.84446	up	12.07	4.24333	12.48	13.09	10.64	8.69	0	4.04	10.5592	11.0704	9	7.3539	0	3.415	10	8	9	6	0	2	Partiallymethylated	Partiallymethylated	Partiallymethylated	Unmethylated	Unmethylated	Unmethylated
chr2:137629615-137631164	1549	135	Intergenic		0.0232862	1.75536	up	23.2	13.2167	20.45	25.91	23.24	16.62	14.21	8.82	31.6776	40.1302	36	25.7385	22.0127	13.66	30	29	36	21	10	8	Partiallymethylated	Partiallymethylated	Partiallymethylated	Partiallymethylated	Partiallymethylated	Unmethylated
chr2:138584362-138584811	449	42	Intergenic		0.0261034	2.77136	up	37.7367	13.6167	35.28	40.07	37.86	21.84	0	19.01	15.8388	17.9894	17	9.8051	0	8.5375	15	13	17	8	0	5	Partiallymethylated	Partiallymethylated	Partiallymethylated	Partiallymethylated	Unmethylated	Partiallymethylated
chr2:142501460-142502808	1348	139	Promoter	Arse : NM_001047885 : -1011 : -8086	0.0361045	1.70076	up	34.3667	20.2067	34.47	30.8	37.83	28.19	14.7	17.73	46.4605	41.514	51	37.9949	19.8114	23.905	44	30	51	31	9	14	Partiallymethylated	Partiallymethylated	Partiallymethylated	Partiallymethylated	Partiallymethylated	Partiallymethylated
chr2:143656514-143656926	412	43	Promoter	Cetn4 : NM_001271151 : -173 : -3523	0.0115925	2.07251	up	80.4067	38.7967	82.01	83.97	75.24	56.52	26.71	33.16	33.7894	34.595	31	23.2872	11.0063	13.66	32	25	31	19	5	8	Methylated	Methylated	Methylated	Methylated	Partiallymethylated	Partiallymethylated
chr2:144649347-144649573	226	17	Intergenic		0.020835	5.89627	up	42.63	7.23	37.38	55.11	35.4	21.69	0	0	8.4474	12.4542	8	4.9026	0	0	8	9	8	4	0	0	Partiallymethylated	Methylated	Partiallymethylated	Partiallymethylated	Unmethylated	Unmethylated
chr2:184095410-184095945	535	52	Promoter	Mfsd1 : NM_001191847 : 164 : -19845	0.0158602	2.01945	up	41.87	20.7333	37.5	41.38	46.73	29.78	16.46	15.96	20.0625	22.1408	25	15.9333	8.8051	8.5375	19	16	25	13	4	5	Partiallymethylated	Partiallymethylated	Partiallymethylated	Partiallymethylated	Partiallymethylated	Partiallymethylated
chr2:197670062-197670488	426	65	Promoter	Fnip2 : NM_001271167 : 50 : -108825	0.0249146	3.55624	up	23.1867	6.52	24.79	25.99	18.78	14.39	5.17	0	10.5592	11.0704	8	6.1282	2.2013	0	10	8	8	5	1	0	Partiallymethylated	Partiallymethylated	Partiallymethylated	Partiallymethylated	Unmethylated	Unmethylated
chr2:202552563-202552879	316	37	Intergenic		0.0312179	4.44625	up	57.49	12.93	53.46	52.55	66.46	38.79	0	0	16.8947	16.6056	21	12.2564	0	0	16	12	21	10	0	0	Methylated	Methylated	Methylated	Partiallymethylated	Unmethylated	Unmethylated
chr2:206704944-206705426	482	61	Promoter	Rrnad1 : NM_001014173 : 523 : -8061 ;|| Isg20l2 : NM_001007741 : -23 : -9509	0.0282187	4.15043	up	43.5933	10.5033	35.05	45.94	49.79	27.97	0	3.54	16.8947	22.1408	24	13.4821	0	1.7075	16	16	24	11	0	1	Partiallymethylated	Partiallymethylated	Partiallymethylated	Partiallymethylated	Unmethylated	Unmethylated
chr2:206984683-206985817	1134	97	Promoter	Mir3597-1 : NR_037350 : 664 : 556 ;|| Mir9-1 : NR_031811 : -565 : -654	0.035815	2.685	up	41.34	15.3967	39.11	39.05	45.86	31.34	5.82	9.03	44.3486	44.2816	52	35.5436	6.6038	10.245	42	32	52	29	3	6	Partiallymethylated	Partiallymethylated	Partiallymethylated	Partiallymethylated	Unmethylated	Unmethylated
chr2:208133119-208133321	202	17	Intergenic		0.0214662	5.17429	up	41.86	8.09	41.82	34.25	49.51	24.27	0	0	8.4474	6.919	10	4.9026	0	0	8	5	10	4	0	0	Partiallymethylated	Partiallymethylated	Partiallymethylated	Partiallymethylated	Unmethylated	Unmethylated
chr2:216085642-216086013	371	38	Intergenic		0.0489102	7.84545	up	8.63	1.1	11.38	3.73	10.78	3.3	0	0	4.2237	1.3838	4	1.2256	0	0	4	1	4	1	0	0	Partiallymethylated	Unmethylated	Partiallymethylated	Unmethylated	Unmethylated	Unmethylated
chr2:222751538-222751807	269	22	Intragenic	Trim45 : NM_001106453 : 2582 : -6113	0.0451793	2.75536	up	81.0167	29.4033	70.66	72.02	100.37	50.12	0	38.09	19.0066	19.3732	27	13.4821	0	10.245	18	14	27	11	0	6	Methylated	Methylated	Methylated	Partiallymethylated	Unmethylated	Partiallymethylated
chr2:226964286-226964525	239	26	Promoter	Cttnbp2nl : NM_001107712 : 137 : -46450	0.0365719	2.62231	up	48.2767	18.41	30.93	63.69	50.21	15.38	18.42	21.43	7.3914	15.2218	12	3.6769	4.4025	5.1225	7	11	12	3	2	3	Partiallymethylated	Methylated	Partiallymethylated	Partiallymethylated	Partiallymethylated	Partiallymethylated
chr2:229714410-229714990	580	53	Promoter	Kcnc4 : NM_001122776 : 311 : -19769	0.00734737	3.35567	up	46.23	13.7767	40.05	57.26	41.38	19.02	7.59	14.72	23.2302	33.2112	24	11.0308	4.4025	8.5375	22	24	24	9	2	5	Partiallymethylated	Methylated	Partiallymethylated	Partiallymethylated	Unmethylated	Partiallymethylated
chr2:234448507-234448811	304	34	Intergenic		0.0393662	100	up	5.96333	0	3.47	4.55	9.87	0	0	0	1.0559	1.3838	3	0	0	0	1	1	3	0	0	0	Unmethylated	Unmethylated	Partiallymethylated	Unmethylated	Unmethylated	Unmethylated
chr2:243889816-243890245	429	37	Intergenic		0.0229543	3.99315	up	52.43	13.13	41.84	54.84	60.61	31.43	0	7.96	17.9506	23.5246	26	13.4821	0	3.415	17	17	26	11	0	2	Partiallymethylated	Methylated	Methylated	Partiallymethylated	Unmethylated	Unmethylated
chr2:270160676-270161332	656	80	Promoter	Ddah1 : NM_022297 : 163 : -128315	0.0421577	3.22568	up	42.5467	13.19	37.02	46.41	44.21	31.76	0	7.81	24.2862	30.4436	29	20.8359	0	5.1225	23	22	29	17	0	3	Partiallymethylated	Partiallymethylated	Partiallymethylated	Partiallymethylated	Unmethylated	Unmethylated
chr2:270330524-270330782	258	30	Promoter	Bcl10 : NM_031328 : 114 : -9449	0.000655229	100	up	4.44333	0	4.09	5.36	3.88	0	0	0	1.0559	1.3838	1	0	0	0	1	1	1	0	0	0	Unmethylated	Unmethylated	Unmethylated	Unmethylated	Unmethylated	Unmethylated
chr2:277818178-277818403	225	19	Promoter	Siat7E : NM_001271361 : 99 : -1128801	0.0381297	4.48371	up	32.5667	7.26333	37.54	24.6	35.56	21.79	0	0	8.4474	5.5352	8	4.9026	0	0	8	4	8	4	0	0	Partiallymethylated	Partiallymethylated	Partiallymethylated	Partiallymethylated	Unmethylated	Unmethylated
chr2:43557766-43557971	205	23	Intergenic		0.012172	3.84628	up	47.3733	12.3167	41.21	47.25	53.66	11.96	0	24.99	8.4474	9.6866	11	2.4513	0	5.1225	8	7	11	2	0	3	Partiallymethylated	Partiallymethylated	Methylated	Partiallymethylated	Unmethylated	Partiallymethylated
chr2:48602315-48602530	215	19	Intergenic		0.0465095	3.58777	up	118.48	33.0233	78.58	109.42	167.44	62.71	20.48	15.88	16.8947	23.5246	36	13.4821	4.4025	3.415	16	17	36	11	2	2	Methylated	Methylated	Methylated	Methylated	Partiallymethylated	Partiallymethylated
chr2:49793341-49793856	515	70	Promoter	Marveld2 : NM_001108936 : 282 : -21099	0.0188773	3.55551	up	30.4233	8.55667	28.7	29.56	33.01	19.04	0	6.63	14.7829	15.2218	17	9.8051	0	3.415	14	11	17	8	0	2	Partiallymethylated	Partiallymethylated	Partiallymethylated	Partiallymethylated	Unmethylated	Unmethylated
chr2:58399236-58399747	511	57	Promoter	Smim15 : NM_001277209 : -66 : -5227	0.0308001	2.02164	up	45.4667	22.49	43.39	46.04	46.97	28.78	8.62	30.07	22.1743	23.5246	24	14.7077	4.4025	15.3675	21	17	24	12	2	9	Partiallymethylated	Partiallymethylated	Partiallymethylated	Partiallymethylated	Unmethylated	Partiallymethylated
chr2:63932379-63932837	458	42	Promoter	Mir449c : NR_037322 : -1010 : -1109	0.0458692	2.55056	up	34.05	13.35	39.19	30.21	32.75	21.41	0	18.64	17.9506	13.838	15	9.8051	0	8.5375	17	10	15	8	0	5	Partiallymethylated	Partiallymethylated	Partiallymethylated	Partiallymethylated	Unmethylated	Partiallymethylated
chr2:70662800-70664057	1257	144	Promoter	Paip1 : NM_001108937 : -301 : -28193	0.0496452	1.83349	up	12.8467	7.00667	12.6	13.21	12.73	10.73	3.5	6.79	15.8388	16.6056	16	13.4821	4.4025	8.5375	15	12	16	11	2	5	Partiallymethylated	Partiallymethylated	Partiallymethylated	Partiallymethylated	Unmethylated	Unmethylated
chr2:70895101-70896057	956	106	Promoter	Zfp131 : NM_001100698 : -699 : -27474	0.0172972	3.19541	up	25.0733	7.84667	19.88	26.05	29.29	14.1	2.3	7.14	19.0066	24.9084	28	13.4821	2.2013	6.83	18	18	28	11	1	4	Partiallymethylated	Partiallymethylated	Partiallymethylated	Partiallymethylated	Unmethylated	Unmethylated
chr3:102326472-102326888	416	35	Promoter	Pax6 : NM_013001 : -545 : -21543	0.0132874	3.53902	up	42.3267	11.96	38.07	43.24	45.67	23.57	0	12.31	15.8388	17.9894	19	9.8051	0	5.1225	15	13	19	8	0	3	Partiallymethylated	Partiallymethylated	Partiallymethylated	Partiallymethylated	Unmethylated	Partiallymethylated
chr3:102333314-102333643	329	24	Intragenic	Pax6 : NM_013001 : 6253 : -14745	0.0092588	4.02841	up	35.92	8.91667	35.3	42.06	30.4	11.18	0	15.57	11.6151	13.838	10	3.6769	0	5.1225	11	10	10	3	0	3	Partiallymethylated	Partiallymethylated	Partiallymethylated	Partiallymethylated	Unmethylated	Partiallymethylated
chr3:102574939-102575157	218	21	Promoter	RGD1566052 : NM_001115047 : 62 : -221397	0.00591417	8.97153	up	16.8067	1.87333	19.37	12.7	18.35	5.62	0	0	4.2237	2.7676	4	1.2256	0	0	4	2	4	1	0	0	Partiallymethylated	Partiallymethylated	Partiallymethylated	Unmethylated	Unmethylated	Unmethylated
chr3:10920288-10920726	438	48	Intragenic	Cacfd1 : NM_001106561 : 2961 : -7846	0.0304339	2.77172	up	64.5533	23.29	53.04	78.98	61.64	41.97	20.1	7.8	23.2302	34.595	27	18.3846	8.8051	3.415	22	25	27	15	4	2	Methylated	Methylated	Methylated	Partiallymethylated	Partiallymethylated	Unmethylated
chr3:117970402-117970727	325	31	Promoter	Nusap1 : NM_001107762 : -184 : -30537	0.0231815	1.8695	up	70.3367	37.6233	74.73	80.9	55.38	33.94	47.41	31.52	24.2862	26.2922	18	11.0308	15.4089	10.245	23	19	18	9	7	6	Methylated	Methylated	Methylated	Partiallymethylated	Partiallymethylated	Partiallymethylated
chr3:120604400-120604704	304	30	Promoter	Spg11 : NM_001191571 : 49 : -64861	0.0462748	3.43111	up	61.76	18	59.05	63.73	62.5	48.38	0	5.62	17.9506	19.3732	19	14.7077	0	1.7075	17	14	19	12	0	1	Methylated	Methylated	Methylated	Partiallymethylated	Unmethylated	Unmethylated
chr3:126144948-126145188	240	22	Promoter	Itpripl1 : NM_001025043 : 49 : -2875	0.0316452	3.24794	up	69.5167	21.4033	83.59	74.96	50	35.75	0	28.46	20.0625	17.9894	12	8.5795	0	6.83	19	13	12	7	0	4	Methylated	Methylated	Partiallymethylated	Partiallymethylated	Unmethylated	Partiallymethylated
chr3:129707480-129707810	330	30	Promoter	Itpa : NM_001107774 : -93 : -11749	0.0415505	3.1334	up	53.4767	17.0667	54.4	54.51	51.52	40.85	0	10.35	17.9506	17.9894	17	13.4821	0	3.415	17	13	17	11	0	2	Methylated	Methylated	Methylated	Partiallymethylated	Unmethylated	Partiallymethylated
chr3:130622082-130622464	382	51	Intergenic		0.0497319	2.68788	up	51.67	19.2233	41.46	50.72	62.83	38.5	5.76	13.41	15.8388	19.3732	24	14.7077	2.2013	5.1225	15	14	24	12	1	3	Partiallymethylated	Methylated	Methylated	Partiallymethylated	Unmethylated	Partiallymethylated
chr3:13707077-13707573	496	60	Promoter	Slc27a4 : NM_001100706 : 200 : -12722	0.0364469	1.91791	up	60.1967	31.3867	57.48	58.59	64.52	39.54	13.31	41.31	28.5098	29.0598	32	19.6103	6.6038	20.49	27	21	32	16	3	12	Methylated	Methylated	Methylated	Partiallymethylated	Partiallymethylated	Partiallymethylated
chr3:147485983-147486308	325	32	Intergenic		0.0397648	3.43263	up	73.2867	21.35	81.22	89.41	49.23	45.25	13.55	5.25	26.398	29.0598	16	14.7077	4.4025	1.7075	25	21	16	12	2	1	Methylated	Methylated	Partiallymethylated	Partiallymethylated	Partiallymethylated	Unmethylated
chr3:154212594-154213953	1359	162	Promoter	Sox12 : NM_001168650 : 291 : -729	0.0277627	2.2932	up	17.2067	7.50333	13.99	16.29	21.34	9.02	9.72	3.77	19.0066	22.1408	29	12.2564	13.2076	5.1225	18	16	29	10	6	3	Partiallymethylated	Partiallymethylated	Partiallymethylated	Unmethylated	Partiallymethylated	Unmethylated
chr3:155324096-155324517	421	49	Promoter	Kif3b : NM_001106529 : 55 : -39691	0.00777532	2.59676	up	34.71	13.3667	27.59	36.16	40.38	17.47	10.46	12.17	11.6151	15.2218	17	7.3539	4.4025	5.1225	11	11	17	6	2	3	Partiallymethylated	Partiallymethylated	Partiallymethylated	Partiallymethylated	Partiallymethylated	Partiallymethylated
chr3:165994949-165995920	971	99	Promoter	Oser1 : NM_201560 : 48 : -18722	0.0412453	1.61467	up	43.51	26.9467	43.5	42.75	44.28	31.56	15.87	33.41	42.2368	41.514	43	30.6411	15.4089	32.4425	40	30	43	25	7	19	Partiallymethylated	Partiallymethylated	Partiallymethylated	Partiallymethylated	Partiallymethylated	Partiallymethylated
chr3:166490670-166490906	236	27	Promoter	Rims4 : NM_170666 : 107 : -59484	0.0197837	4.21611	up	24.7767	5.87667	31.32	17.59	25.42	10.39	0	7.24	7.3914	4.1514	6	2.4513	0	1.7075	7	3	6	2	0	1	Partiallymethylated	Partiallymethylated	Partiallymethylated	Partiallymethylated	Unmethylated	Unmethylated
chr3:168970697-168971081	384	28	Intergenic		0.0474062	3.09081	up	46.63	15.0867	35.75	46.85	57.29	31.92	0	13.34	13.727	17.9894	22	12.2564	0	5.1225	13	13	22	10	0	3	Partiallymethylated	Partiallymethylated	Methylated	Partiallymethylated	Unmethylated	Partiallymethylated
chr3:170987393-170988009	616	45	Intragenic	Pard6b : NM_001108609 : 18727 : -2558	0.0349459	2.95918	up	50.9867	17.23	42.85	51.67	58.44	33.82	17.87	0	26.398	31.8274	36	20.8359	11.0063	0	25	23	36	17	5	0	Partiallymethylated	Methylated	Methylated	Partiallymethylated	Partiallymethylated	Unmethylated
chr3:171564392-171564604	212	18	Intergenic		0.00273007	2.32088	up	77.6567	33.46	69.73	78.33	84.91	34.69	41.53	24.16	14.7829	16.6056	18	7.3539	8.8051	5.1225	14	12	18	6	4	3	Methylated	Methylated	Methylated	Partiallymethylated	Partiallymethylated	Partiallymethylated
chr3:171847271-171848363	1092	73	Intergenic		0.00271779	1.5046	up	65.47	43.5133	64.79	68.43	63.19	43.77	38.3	48.47	70.7466	74.7252	69	47.8	41.8241	52.9325	67	54	69	39	19	31	Methylated	Methylated	Methylated	Partiallymethylated	Partiallymethylated	Partiallymethylated
chr3:172588347-172588706	359	34	Intergenic		0.0267132	1.85095	up	37.0067	19.9933	41.18	30.84	39	27.31	18.4	14.27	14.7829	11.0704	14	9.8051	6.6038	5.1225	14	8	14	8	3	3	Partiallymethylated	Partiallymethylated	Partiallymethylated	Partiallymethylated	Partiallymethylated	Partiallymethylated
chr3:177060486-177060801	315	25	Intergenic		0.0190657	7.99743	up	20.74	2.59333	26.82	13.18	22.22	7.78	0	0	8.4474	4.1514	7	2.4513	0	0	8	3	7	2	0	0	Partiallymethylated	Partiallymethylated	Partiallymethylated	Unmethylated	Unmethylated	Unmethylated
chr3:177943182-177943502	320	25	Intergenic		0.0338815	2.8365	up	102.643	36.1867	69.29	116.76	121.88	57.45	13.76	37.35	22.1743	37.3626	39	18.3846	4.4025	11.9525	21	27	39	15	2	7	Methylated	Methylated	Methylated	Methylated	Partiallymethylated	Partiallymethylated
chr3:178585201-178585492	291	28	Promoter	Ctsz : NM_183330 : 43 : -10728	0.0258067	2.83548	up	65.2067	22.9967	50.8	76.09	68.73	42.12	15.13	11.74	14.7829	22.1408	20	12.2564	4.4025	3.415	14	16	20	10	2	2	Methylated	Methylated	Methylated	Partiallymethylated	Partiallymethylated	Partiallymethylated
chr3:17994275-17994499	224	20	Intergenic		0.0228542	4.97957	up	47.1233	9.46333	37.71	67.95	35.71	10.94	9.83	7.62	8.4474	15.2218	8	2.4513	2.2013	1.7075	8	11	8	2	1	1	Partiallymethylated	Methylated	Partiallymethylated	Partiallymethylated	Partiallymethylated	Unmethylated
chr3:18772343-18773279	936	81	Intergenic		0.0379283	100	up	6.80333	0	6.77	2.96	10.68	0	0	0	6.3355	2.7676	10	0	0	0	6	2	10	0	0	0	Unmethylated	Unmethylated	Partiallymethylated	Unmethylated	Unmethylated	Unmethylated
chr3:2751718-2752253	535	63	Promoter	Traf2 : NM_001107815 : 48 : -24498	0.00868189	2.63145	up	46.91	17.8267	43.42	54.32	42.99	22.91	8.23	22.34	23.2302	29.0598	23	12.2564	4.4025	11.9525	22	21	23	10	2	7	Partiallymethylated	Methylated	Partiallymethylated	Partiallymethylated	Unmethylated	Partiallymethylated
chr3:28441377-28441989	612	43	Intergenic		0.0370831	3.16141	up	25.7233	8.13667	31.06	24.87	21.24	18.02	3.6	2.79	19.0066	15.2218	13	11.0308	2.2013	1.7075	18	11	13	9	1	1	Partiallymethylated	Partiallymethylated	Partiallymethylated	Partiallymethylated	Unmethylated	Unmethylated
chr3:59352470-59352852	382	31	Intergenic		0.043828	3.40468	up	62.51	18.36	35.93	65.21	86.39	25.67	11.53	17.88	13.727	24.9084	33	9.8051	4.4025	6.83	13	18	33	8	2	4	Partiallymethylated	Methylated	Methylated	Partiallymethylated	Partiallymethylated	Partiallymethylated
chr3:67274030-67275102	1072	90	Promoter	Atf2 : NM_031018 : 128 : -74687	0.0489148	2.78837	up	26.5267	9.51333	28.57	25.82	25.19	20.58	0	7.96	30.6217	27.676	27	22.0616	0	8.5375	29	20	27	18	0	5	Partiallymethylated	Partiallymethylated	Partiallymethylated	Partiallymethylated	Unmethylated	Unmethylated
chr3:68047486-68047926	440	40	Intergenic		0.043267	3.94844	up	45.4333	11.5067	45.6	56.61	34.09	30.64	0	3.88	20.0625	24.9084	15	13.4821	0	1.7075	19	18	15	11	0	1	Partiallymethylated	Methylated	Partiallymethylated	Partiallymethylated	Unmethylated	Unmethylated
chr3:78649519-78649772	253	32	Promoter	Clp1 : NM_001009599 : -33 : -3738	0.0449614	1.70185	up	66.9167	39.32	70.95	54.7	75.1	38.76	52.2	27	17.9506	13.838	19	9.8051	13.2076	6.83	17	10	19	8	6	4	Methylated	Methylated	Methylated	Partiallymethylated	Methylated	Partiallymethylated
chr3:78759942-78761365	1423	104	Promoter	Slc43a1 : NM_001107742 : 615 : -24283	0.0354561	1.71674	up	33.2533	19.37	38.59	33.06	28.11	25.84	15.47	16.8	54.9078	47.0492	40	36.7693	22.0127	23.905	52	34	40	30	10	14	Partiallymethylated	Partiallymethylated	Partiallymethylated	Partiallymethylated	Partiallymethylated	Partiallymethylated
chr3:9251668-9252746	1078	91	Promoter	Sec16a : NM_001276417 : -221 : -34762	0.0117228	1.67619	up	48.9167	29.1833	43.1	52.63	51.02	31.83	22.46	33.26	46.4605	56.7358	55	34.318	24.2139	35.8575	44	41	55	28	11	21	Partiallymethylated	Methylated	Methylated	Partiallymethylated	Partiallymethylated	Partiallymethylated
chr3:99599249-99599537	288	29	Intergenic		0.0140422	100	up	7.58	0	11	4.8	6.94	0	0	0	3.1678	1.3838	2	0	0	0	3	1	2	0	0	0	Partiallymethylated	Unmethylated	Unmethylated	Unmethylated	Unmethylated	Unmethylated
chr4:10020856-10021061	205	26	Promoter	Armc10 : NM_001106576 : 218 : -14954 ;|| Fbxl13 : NM_001103355 : -549 : -149243	0.00104691	9.59699	up	76.52	7.97333	77.26	74.25	78.05	23.92	0	0	15.8388	15.2218	16	4.9026	0	0	15	11	16	4	0	0	Methylated	Methylated	Methylated	Partiallymethylated	Unmethylated	Unmethylated
chr4:12456702-12457362	660	63	Promoter	Magi2 : NM_053621 : -529 : -1469202	0.0477105	2.75277	up	26.5367	9.64	22.4	31.45	25.76	18.57	0	10.35	14.7829	20.757	17	12.2564	0	6.83	14	15	17	10	0	4	Partiallymethylated	Partiallymethylated	Partiallymethylated	Partiallymethylated	Unmethylated	Partiallymethylated
chr4:163428126-163428776	650	78	Promoter	Eif2ak3 : NM_031599 : 270 : -60463	0.0473931	1.94663	up	52.52	26.98	50.36	42.58	64.62	39.6	20.32	21.02	32.7335	27.676	42	25.7385	13.2076	13.66	31	20	42	21	6	8	Partiallymethylated	Partiallymethylated	Methylated	Partiallymethylated	Partiallymethylated	Partiallymethylated
chr4:179422574-179422919	345	33	Intergenic		0.0381279	2.35779	up	45.7333	19.3967	39.79	48.13	49.28	35.53	12.76	9.9	13.727	16.6056	17	12.2564	4.4025	3.415	13	12	17	10	2	2	Partiallymethylated	Partiallymethylated	Partiallymethylated	Partiallymethylated	Partiallymethylated	Partiallymethylated
chr4:179612610-179613002	392	42	Promoter	Mob1a : NM_001033891 : 105 : -18663	0.0291165	3.10006	up	18.6933	6.03	21.55	14.12	20.41	9.38	0	8.71	8.4474	5.5352	8	3.6769	0	3.415	8	4	8	3	0	2	Partiallymethylated	Partiallymethylated	Partiallymethylated	Unmethylated	Unmethylated	Unmethylated
chr4:208596631-208596845	214	23	Promoter	Camk1 : NM_134468 : 13 : -10290	0.00739896	1.93988	up	57.6533	29.72	49.34	58.2	65.42	34.36	30.86	23.94	10.5592	12.4542	14	7.3539	6.6038	5.1225	10	9	14	6	3	3	Partiallymethylated	Methylated	Methylated	Partiallymethylated	Partiallymethylated	Partiallymethylated
chr4:208641049-208641607	558	48	Intragenic	Ttll3 : NM_001108640 : 2130 : -21781	0.041872	2.20065	up	49.5367	22.51	47.31	42.16	59.14	37.34	11.83	18.36	26.398	23.5246	33	20.8359	6.6038	10.245	25	17	33	17	3	6	Partiallymethylated	Partiallymethylated	Methylated	Partiallymethylated	Partiallymethylated	Partiallymethylated
chr4:211763227-211763519	292	28	Intragenic	Clec12a : NM_001134716 : 7306 : -11574	0.0395605	5.19829	up	10.1367	1.95	7.23	9.48	13.7	0	0	5.85	2.1118	2.7676	4	0	0	1.7075	2	2	4	0	0	1	Unmethylated	Unmethylated	Partiallymethylated	Unmethylated	Unmethylated	Unmethylated
chr4:21251084-21251342	258	20	Promoter	Grm3 : NM_001105712 : 155 : -241459	0.042761	2.95114	up	147.38	49.94	147.34	112.63	182.17	90.26	0	59.56	38.0131	29.0598	47	23.2872	0	15.3675	36	21	47	19	0	9	Methylated	Methylated	Methylated	Methylated	Unmethylated	Methylated
chr4:222317756-222318650	894	126	Intergenic		0.0190241	3.45525	up	22.39	6.48	22.44	20.12	24.61	13.71	0	5.73	20.0625	17.9894	22	12.2564	0	5.1225	19	13	22	10	0	3	Partiallymethylated	Partiallymethylated	Partiallymethylated	Partiallymethylated	Unmethylated	Unmethylated
chr4:224456486-224457378	892	125	Promoter	Ptms : NM_031975 : 395 : -3794	0.0291219	3.10467	up	11.0733	3.56667	11.84	12.41	8.97	6.87	0	3.83	10.5592	11.0704	8	6.1282	0	3.415	10	8	8	5	0	2	Partiallymethylated	Partiallymethylated	Unmethylated	Unmethylated	Unmethylated	Unmethylated
chr4:224663758-224664336	578	48	Promoter	Nop2 : NM_001191785 : 93 : -11639	0.0432179	3.13529	up	54.46	17.37	47.5	62.25	53.63	40.29	0	11.82	27.4539	35.9788	31	23.2872	0	6.83	26	26	31	19	0	4	Partiallymethylated	Methylated	Methylated	Partiallymethylated	Unmethylated	Partiallymethylated
chr4:226190192-226190533	341	29	Promoter	Kcna1 : NM_173095 : 234 : -1512	0.0278965	4.31185	up	60.8833	14.12	58.83	44.64	79.18	32.35	0	10.01	20.0625	15.2218	27	11.0308	0	3.415	19	11	27	9	0	2	Methylated	Partiallymethylated	Methylated	Partiallymethylated	Unmethylated	Partiallymethylated
chr4:226192185-226192602	417	32	Intergenic		0.0116603	6.13639	up	34.7933	5.67	37.98	23.23	43.17	8.82	0	8.19	15.8388	9.6866	18	3.6769	0	3.415	15	7	18	3	0	2	Partiallymethylated	Partiallymethylated	Partiallymethylated	Unmethylated	Unmethylated	Unmethylated
chr4:231590288-231590829	541	53	Intergenic		0.0373741	1.61839	up	32.4433	20.0467	31.23	38.37	27.73	24.92	16.28	18.94	16.8947	20.757	15	13.4821	8.8051	10.245	16	15	15	11	4	6	Partiallymethylated	Partiallymethylated	Partiallymethylated	Partiallymethylated	Partiallymethylated	Partiallymethylated
chr4:232998141-232998342	201	20	Intergenic		0.000377224	100	up	22.2733	0	26.27	20.65	19.9	0	0	0	5.2796	4.1514	4	0	0	0	5	3	4	0	0	0	Partiallymethylated	Partiallymethylated	Partiallymethylated	Unmethylated	Unmethylated	Unmethylated
chr4:233825368-233825801	433	32	Intergenic		0.0413356	2.93338	up	101.72	34.6767	97.54	99.07	108.55	76.43	0	27.6	42.2368	42.8978	47	33.0923	0	11.9525	40	31	47	27	0	7	Methylated	Methylated	Methylated	Methylated	Unmethylated	Partiallymethylated
chr4:2392816-2393369	553	48	Intergenic		0.0419558	1.51919	up	52.64	34.65	51.55	57.55	48.82	35.46	43.79	24.7	28.5098	31.8274	27	19.6103	24.2139	13.66	27	23	27	16	11	8	Methylated	Methylated	Partiallymethylated	Partiallymethylated	Partiallymethylated	Partiallymethylated
chr4:24535690-24536321	631	60	Promoter	Ewsr1 : NM_001025632 : 317 : -28160	0.00977367	100	up	3.43	0	3.35	2.19	4.75	0	0	0	2.1118	1.3838	3	0	0	0	2	1	3	0	0	0	Unmethylated	Unmethylated	Unmethylated	Unmethylated	Unmethylated	Unmethylated
chr4:25343830-25344239	409	50	Promoter	Steap1 : NM_001106629 : 50 : -10459	0.0416697	3.07045	up	34.2867	11.1667	28.4	30.45	44.01	20.98	0	12.52	11.6151	12.4542	18	8.5795	0	5.1225	11	9	18	7	0	3	Partiallymethylated	Partiallymethylated	Partiallymethylated	Partiallymethylated	Unmethylated	Partiallymethylated
chr4:56195734-56195984	250	19	Intergenic		0.00452024	1.64327	up	125.42	76.3233	122.49	121.77	132	88.25	79.25	61.47	30.6217	30.4436	33	22.0616	19.8114	15.3675	29	22	33	18	9	9	Methylated	Methylated	Methylated	Methylated	Methylated	Methylated
chr4:56816772-56817224	452	36	Promoter	Ahcyl2 : NM_001173510 : -403 : -150033	0.0286713	2.1975	up	24.59	11.19	21.03	30.62	22.12	16.27	9.74	7.56	9.5033	13.838	10	7.3539	4.4025	3.415	9	10	10	6	2	2	Partiallymethylated	Partiallymethylated	Partiallymethylated	Partiallymethylated	Partiallymethylated	Unmethylated
chr4:56971942-56972558	616	65	Intergenic		0.00662503	1.93188	up	33.75	17.47	37.71	35.94	27.6	17.91	17.87	16.63	23.2302	22.1408	17	11.0308	11.0063	10.245	22	16	17	9	5	6	Partiallymethylated	Partiallymethylated	Partiallymethylated	Partiallymethylated	Partiallymethylated	Partiallymethylated
chr4:57386926-57387757	831	93	Promoter	Ube2h : NM_001172127 : -49 : -115214	0.0306925	2.96106	up	19.77	6.67667	24.14	18.32	16.85	13.27	2.65	4.11	20.0625	15.2218	14	11.0308	2.2013	3.415	19	11	14	9	1	2	Partiallymethylated	Partiallymethylated	Partiallymethylated	Partiallymethylated	Unmethylated	Unmethylated
chr4:64390333-64390538	205	16	Intergenic		0.0125317	3.25297	up	104.8	32.2167	113.32	74.25	126.83	41.85	21.48	33.32	23.2302	15.2218	26	8.5795	4.4025	6.83	22	11	26	7	2	4	Methylated	Methylated	Methylated	Partiallymethylated	Partiallymethylated	Partiallymethylated
chr5:116162813-116163169	356	42	Intergenic		0.0384829	2.87117	up	32.8367	11.4367	32.63	34.98	30.9	10.33	0	23.98	11.6151	12.4542	11	3.6769	0	8.5375	11	9	11	3	0	5	Partiallymethylated	Partiallymethylated	Partiallymethylated	Partiallymethylated	Unmethylated	Partiallymethylated
chr5:117523374-117523998	624	66	Promoter	Plaa : NM_053866 : -68 : -30085	0.0455073	4.81263	up	47.26	9.82	40.61	64.31	36.86	29.46	0	0	25.3421	40.1302	23	18.3846	0	0	24	29	23	15	0	0	Partiallymethylated	Methylated	Partiallymethylated	Partiallymethylated	Unmethylated	Unmethylated
chr5:120326077-120326331	254	23	Intergenic		0.0447379	3.14184	up	64.6067	20.5633	74.83	59.93	59.06	48.25	0	13.44	19.0066	15.2218	15	12.2564	0	3.415	18	11	15	10	0	2	Methylated	Methylated	Methylated	Partiallymethylated	Unmethylated	Partiallymethylated
chr5:121524016-121524483	467	34	Promoter	Usp1 : NM_001015015 : -759 : -12130	0.0116585	1.80847	up	36.0067	19.91	33.92	35.56	38.54	26.25	18.85	14.63	15.8388	16.6056	18	12.2564	8.8051	6.83	15	12	18	10	4	4	Partiallymethylated	Partiallymethylated	Partiallymethylated	Partiallymethylated	Partiallymethylated	Partiallymethylated
chr5:124375153-124375361	208	17	Promoter	Leprot : NM_020099 : -504 : -12954	0.01233	2.10011	up	111.11	52.9067	121.84	86.49	125	58.93	42.33	57.46	25.3421	17.9894	26	12.2564	8.8051	11.9525	24	13	26	10	4	7	Methylated	Methylated	Methylated	Methylated	Partiallymethylated	Methylated
chr5:126512448-126513249	801	110	Promoter	Mier1 : NM_001131012 : 68 : -46310	0.0350431	5.14286	up	11.52	2.24	14.5	13.82	6.24	4.59	0	2.13	11.6151	11.0704	5	3.6769	0	1.7075	11	8	5	3	0	1	Partiallymethylated	Partiallymethylated	Unmethylated	Unmethylated	Unmethylated	Unmethylated
chr5:130071619-130072080	461	36	Promoter	Ttc22 : NM_001106671 : 435 : -16370	0.0255598	2.70919	up	48.91	18.0533	45.81	51.03	49.89	34.56	4.78	14.82	21.1184	23.5246	23	15.9333	2.2013	6.83	20	17	23	13	1	4	Partiallymethylated	Methylated	Partiallymethylated	Partiallymethylated	Unmethylated	Partiallymethylated
chr5:133178082-133178645	563	48	Intergenic		0.0337791	3.16504	up	54.1433	17.1067	54.39	56.53	51.51	39.19	0	12.13	30.6217	31.8274	29	22.0616	0	6.83	29	23	29	18	0	4	Methylated	Methylated	Methylated	Partiallymethylated	Unmethylated	Partiallymethylated
chr5:133588264-133588665	401	51	Intragenic	Dmrta2 : NM_001107951 : 2172 : -3576	0.0322631	2.52422	up	56.98	22.5733	55.3	48.31	67.33	36.68	5.49	25.55	22.1743	19.3732	27	14.7077	2.2013	10.245	21	14	27	12	1	6	Methylated	Partiallymethylated	Methylated	Partiallymethylated	Unmethylated	Partiallymethylated
chr5:138426023-138426621	598	61	Promoter	Atpaf1 : NM_001107959 : 257 : -25205	0.028343	2.51423	up	56.26	22.3767	49.44	62.48	56.86	40.99	14.72	11.42	29.5658	37.3626	34	24.5128	8.8051	6.83	28	27	34	20	4	4	Partiallymethylated	Methylated	Methylated	Partiallymethylated	Partiallymethylated	Partiallymethylated
chr5:138464674-138464990	316	40	Promoter	Mob3c : NM_001107960 : 95 : -6373	0.0355374	3.24011	up	55.9567	17.27	40.1	61.31	66.46	19.39	0	32.42	12.671	19.3732	21	6.1282	0	10.245	12	14	21	5	0	6	Partiallymethylated	Methylated	Methylated	Partiallymethylated	Unmethylated	Partiallymethylated
chr5:139927534-139927756	222	19	Intergenic		0.0195373	2.98565	up	73.5067	24.62	95.13	62.33	63.06	38.65	19.83	15.38	21.1184	13.838	14	8.5795	4.4025	3.415	20	10	14	7	2	2	Methylated	Methylated	Methylated	Partiallymethylated	Partiallymethylated	Partiallymethylated
chr5:142140242-142140443	201	16	Intergenic		0.0104268	6.01885	up	24.4767	4.06667	21.01	27.54	24.88	12.2	0	0	4.2237	5.5352	5	2.4513	0	0	4	4	5	2	0	0	Partiallymethylated	Partiallymethylated	Partiallymethylated	Partiallymethylated	Unmethylated	Unmethylated
chr5:142573691-142574486	795	93	Intergenic		0.0459287	2.12987	up	38.65	18.1467	35.86	34.81	45.28	23.13	5.54	25.77	28.5098	27.676	36	18.3846	4.4025	20.49	27	20	36	15	2	12	Partiallymethylated	Partiallymethylated	Partiallymethylated	Partiallymethylated	Unmethylated	Partiallymethylated
chr5:142994582-142995927	1345	159	Intergenic		0.0180965	2.63804	up	21.9133	8.30667	21.2	18.52	26.02	12.76	3.27	8.89	28.5098	24.9084	35	17.159	4.4025	11.9525	27	18	35	14	2	7	Partiallymethylated	Partiallymethylated	Partiallymethylated	Partiallymethylated	Unmethylated	Unmethylated
chr5:144502993-144503314	321	29	Promoter	Trit1 : NM_001108676 : 91 : -43412	0.0382441	4.11606	up	84.7633	20.5933	55.92	86.22	112.15	45.82	0	15.96	17.9506	27.676	36	14.7077	0	5.1225	17	20	36	12	0	3	Methylated	Methylated	Methylated	Partiallymethylated	Unmethylated	Partiallymethylated
chr5:150844280-150844582	302	26	Intergenic		0.014653	4.32844	up	55	12.7067	52.45	59.57	52.98	32.47	0	5.65	15.8388	17.9894	16	9.8051	0	1.7075	15	13	16	8	0	1	Methylated	Methylated	Methylated	Partiallymethylated	Unmethylated	Unmethylated
chr5:158887542-158887924	382	36	Intergenic		0.0294204	4.39143	up	56.3567	12.8333	52.52	61.58	54.97	38.5	0	0	20.0625	23.5246	21	14.7077	0	0	19	17	21	12	0	0	Methylated	Methylated	Methylated	Partiallymethylated	Unmethylated	Unmethylated
chr5:163261660-163261947	287	25	Intergenic		0.01141	4.65227	up	70.0167	15.05	69.9	53.04	87.11	21.35	0	23.8	20.0625	15.2218	25	6.1282	0	6.83	19	11	25	5	0	4	Methylated	Methylated	Methylated	Partiallymethylated	Unmethylated	Partiallymethylated
chr5:172862001-172863224	1223	99	Intergenic		0.0450896	2.29657	up	39.9833	17.41	37.13	36.21	46.61	31.07	7.2	13.96	45.4046	44.2816	57	37.9949	8.8051	17.075	43	32	57	31	4	10	Partiallymethylated	Partiallymethylated	Partiallymethylated	Partiallymethylated	Unmethylated	Partiallymethylated
chr5:176558716-176558935	219	17	Intergenic		0.0186948	2.902	up	49.75	17.1433	53.04	50.55	45.66	33.58	10.05	7.8	11.6151	11.0704	10	7.3539	2.2013	1.7075	11	8	10	6	1	1	Methylated	Partiallymethylated	Partiallymethylated	Partiallymethylated	Partiallymethylated	Unmethylated
chr5:176713688-176713977	289	21	Intragenic	Ankrd65 : NM_001109427 : 577 : -1681	0.0278337	2.96206	up	106.19	35.85	105.96	105.34	107.27	72.1	0	35.45	30.6217	30.4436	31	20.8359	0	10.245	29	22	31	17	0	6	Methylated	Methylated	Methylated	Methylated	Unmethylated	Partiallymethylated
chr5:17697840-17698058	218	22	Intergenic		0.0132383	8.27079	up	62.0033	7.49667	48.44	82.52	55.05	22.49	0	0	10.5592	17.9894	12	4.9026	0	0	10	13	12	4	0	0	Partiallymethylated	Methylated	Methylated	Partiallymethylated	Unmethylated	Unmethylated
chr5:24255924-24256463	539	62	Promoter	Sdcbp : NM_031986 : 84 : -26843	0.0120239	2.34101	up	70.8	30.2433	60.73	71.89	79.78	20.47	44.92	25.34	32.7335	38.7464	43	11.0308	24.2139	13.66	31	28	43	9	11	8	Methylated	Methylated	Methylated	Partiallymethylated	Partiallymethylated	Partiallymethylated
chr5:26106570-26106900	330	35	Promoter	Car8 : NM_001009662 : 121 : -96362	0.0240055	3.19677	up	48.1967	15.0767	41.6	54.51	48.48	29.71	0	15.52	13.727	17.9894	16	9.8051	0	5.1225	13	13	16	8	0	3	Partiallymethylated	Methylated	Partiallymethylated	Partiallymethylated	Unmethylated	Partiallymethylated
chr5:27802275-27802798	523	52	Intragenic	Gdf6 : NM_001013038 : 15762 : -560	0.0128365	3.38637	up	39.5867	11.69	40.38	34.4	43.98	18.75	0	16.32	21.1184	17.9894	23	9.8051	0	8.5375	20	13	23	8	0	5	Partiallymethylated	Partiallymethylated	Partiallymethylated	Partiallymethylated	Unmethylated	Partiallymethylated
chr5:38693374-38693942	568	76	Promoter	Ggh : NM_012960 : 68 : -23044	0.0377994	100	up	4.59	0	1.86	4.87	7.04	0	0	0	1.0559	2.7676	4	0	0	0	1	2	4	0	0	0	Unmethylated	Unmethylated	Unmethylated	Unmethylated	Unmethylated	Unmethylated
chr5:39462338-39462980	642	58	Promoter	Nkain3 : NM_001109540 : 587 : -675731	0.0436942	2.7777	up	68.4333	24.6367	42.76	86.22	76.32	34.36	10.29	29.26	27.4539	55.352	49	22.0616	6.6038	18.7825	26	40	49	18	3	11	Partiallymethylated	Methylated	Methylated	Partiallymethylated	Partiallymethylated	Partiallymethylated
chr5:41314657-41314927	270	24	Intergenic		0.0301887	7.54185	up	34.24	4.54	19.55	46.13	37.04	13.62	0	0	5.2796	12.4542	10	3.6769	0	0	5	9	10	3	0	0	Partiallymethylated	Partiallymethylated	Partiallymethylated	Partiallymethylated	Unmethylated	Unmethylated
chr5:62638489-62638797	308	35	Promoter	Arid3c : NM_001173981 : -1025 : -6872	0.0483878	2.12911	up	43.4267	20.3967	41.14	40.44	48.7	35.81	14.29	11.09	12.671	12.4542	15	11.0308	4.4025	3.415	12	9	15	9	2	2	Partiallymethylated	Partiallymethylated	Partiallymethylated	Partiallymethylated	Partiallymethylated	Partiallymethylated
chr5:65145077-65146265	1188	119	Intergenic		0.0142941	100	up	1.83667	0	2.67	1.16	1.68	0	0	0	3.1678	1.3838	2	0	0	0	3	1	2	0	0	0	Unmethylated	Unmethylated	Unmethylated	Unmethylated	Unmethylated	Unmethylated
chr5:66309028-66309366	338	52	Promoter	Xpa : NM_001106656 : 193 : -42969	0.00863722	5.72128	up	30.38	5.31	28.12	24.56	38.46	10.88	0	5.05	9.5033	8.3028	13	3.6769	0	1.7075	9	6	13	3	0	1	Partiallymethylated	Partiallymethylated	Partiallymethylated	Partiallymethylated	Unmethylated	Unmethylated
chr5:66463880-66464134	254	20	Intergenic		0.0159625	5.47741	up	44.0567	8.04333	37.41	43.58	51.18	24.13	0	0	9.5033	11.0704	13	6.1282	0	0	9	8	13	5	0	0	Partiallymethylated	Partiallymethylated	Methylated	Partiallymethylated	Unmethylated	Unmethylated
chr5:66785815-66786471	656	66	Promoter	Tbc1d2 : NM_001107933 : -151 : -46494	0.0419974	3.51281	up	39.7767	11.3233	41.85	48.52	28.96	26.16	0	7.81	27.4539	31.8274	19	17.159	0	5.1225	26	23	19	14	0	3	Partiallymethylated	Partiallymethylated	Partiallymethylated	Partiallymethylated	Unmethylated	Unmethylated
chr5:78343745-78343986	241	19	Intergenic		0.0354373	3.39167	up	64.34	18.97	83.25	51.68	58.09	40.69	9.13	7.09	20.0625	12.4542	14	9.8051	2.2013	1.7075	19	9	14	8	1	1	Methylated	Methylated	Methylated	Partiallymethylated	Unmethylated	Unmethylated
chr5:80234344-80234632	288	30	Promoter	Zfp483 : NM_133422 : 35 : -13002	0.0272176	3.93847	up	52.4867	13.3267	58.66	43.24	55.56	34.05	0	5.93	16.8947	12.4542	16	9.8051	0	1.7075	16	9	16	8	0	1	Methylated	Partiallymethylated	Methylated	Partiallymethylated	Unmethylated	Unmethylated
chr5:94858006-94858646	640	68	Promoter	Kdm4c : NM_001106663 : 113 : -252407	0.0274761	3.3858	up	45.3133	13.3833	34.65	49.73	51.56	26.81	0	13.34	22.1743	31.8274	33	17.159	0	8.5375	21	23	33	14	0	5	Partiallymethylated	Partiallymethylated	Methylated	Partiallymethylated	Unmethylated	Partiallymethylated
chr6:100574312-100574559	247	19	Intergenic		0.0100569	100	up	6.06667	0	8.55	5.6	4.05	0	0	0	2.1118	1.3838	1	0	0	0	2	1	1	0	0	0	Unmethylated	Unmethylated	Unmethylated	Unmethylated	Unmethylated	Unmethylated
chr6:108049237-108049582	345	24	Intergenic		0.0189821	2.46679	up	78.74	31.92	70.39	96.26	69.57	42.63	38.28	14.85	24.2862	33.2112	24	14.7077	13.2076	5.1225	23	24	24	12	6	3	Methylated	Methylated	Methylated	Partiallymethylated	Partiallymethylated	Partiallymethylated
chr6:109213773-109214035	262	24	Promoter	Churc1 : NM_001106741 : 6 : -14130	0.0471268	2.84054	up	43.3467	15.26	44.33	47.54	38.17	32.75	0	13.03	11.6151	12.4542	10	8.5795	0	3.415	11	9	10	7	0	2	Partiallymethylated	Partiallymethylated	Partiallymethylated	Partiallymethylated	Unmethylated	Partiallymethylated
chr6:117258451-117258859	408	33	Intergenic		0.0415216	4.48467	up	49.2567	10.9833	28.47	67.83	51.47	12.02	0	20.93	11.6151	27.676	21	4.9026	0	8.5375	11	20	21	4	0	5	Partiallymethylated	Methylated	Methylated	Partiallymethylated	Unmethylated	Partiallymethylated
chr6:117993292-117993665	373	52	Intergenic		0.0390544	2.83882	up	34.7567	12.2433	33.97	40.81	29.49	23	0	13.73	12.671	15.2218	11	8.5795	0	5.1225	12	11	11	7	0	3	Partiallymethylated	Partiallymethylated	Partiallymethylated	Partiallymethylated	Unmethylated	Partiallymethylated
chr6:119244801-119245175	374	36	Promoter	Tgfb3 : NM_013174 : -1160 : -22937	0.00904967	5.81236	up	50.8	8.74	50.82	48.1	53.48	26.22	0	0	19.0066	17.9894	20	9.8051	0	0	18	13	20	8	0	0	Methylated	Partiallymethylated	Methylated	Partiallymethylated	Unmethylated	Unmethylated
chr6:120757070-120757686	616	48	Promoter	Alkbh1 : NM_001108718 : 113 : -19666 ;|| Slirp : NM_001109507 : -103 : -9375	0.0075569	2.02253	up	32.9133	16.2733	32.57	33.7	32.47	15.92	10.72	22.18	20.0625	20.757	20	9.8051	6.6038	13.66	19	15	20	8	3	8	Partiallymethylated	Partiallymethylated	Partiallymethylated	Partiallymethylated	Partiallymethylated	Partiallymethylated
chr6:124606259-124606649	390	33	Intergenic		0.0322541	1.96575	up	39.0267	19.8533	32.49	46.13	38.46	22	11.29	26.27	12.671	17.9894	15	8.5795	4.4025	10.245	12	13	15	7	2	6	Partiallymethylated	Partiallymethylated	Partiallymethylated	Partiallymethylated	Partiallymethylated	Partiallymethylated
chr6:131760844-131761506	662	73	Promoter	Kcnk10 : NM_023096 : -455 : -127430	0.0262473	2.32289	up	56.3533	24.26	51.04	60.62	57.4	35.18	6.65	30.95	33.7894	40.1302	38	23.2872	4.4025	20.49	32	29	38	19	2	12	Methylated	Methylated	Methylated	Partiallymethylated	Unmethylated	Partiallymethylated
chr6:131951274-131951823	549	74	Promoter	Zc3h14 : NM_138920 : 118 : -36392	0.0334789	2.13727	up	27.3	12.7733	30.77	20.16	30.97	17.86	8.02	12.44	16.8947	11.0704	17	9.8051	4.4025	6.83	16	8	17	8	2	4	Partiallymethylated	Partiallymethylated	Partiallymethylated	Partiallymethylated	Unmethylated	Partiallymethylated
chr6:132884496-132884921	425	56	Intergenic		0.0427458	1.85183	up	33.0367	17.84	29.81	29.3	40	23.07	10.36	20.09	12.671	12.4542	17	9.8051	4.4025	8.5375	12	9	17	8	2	5	Partiallymethylated	Partiallymethylated	Partiallymethylated	Partiallymethylated	Partiallymethylated	Partiallymethylated
chr6:133202640-133203289	649	68	Promoter	Kcnk13 : NM_022293 : 81 : -102263	0.042828	11.4339	up	7.20333	0.63	3.25	10.66	7.7	1.89	0	0	2.1118	6.919	5	1.2256	0	0	2	5	5	1	0	0	Unmethylated	Partiallymethylated	Unmethylated	Unmethylated	Unmethylated	Unmethylated
chr6:133444023-133445213	1190	123	Promoter	Calm1 : NM_031969 : 412 : -7640	0.0333637	2.56487	up	34.9933	13.6433	38.16	34.89	31.93	25.75	3.7	11.48	45.4046	41.514	38	30.6411	4.4025	13.66	43	30	38	25	2	8	Partiallymethylated	Partiallymethylated	Partiallymethylated	Partiallymethylated	Unmethylated	Partiallymethylated
chr6:137651511-137651818	307	25	Intergenic		0.0378453	3.67655	up	50.8467	13.83	51.59	58.6	42.35	35.93	0	5.56	15.8388	17.9894	13	11.0308	0	1.7075	15	13	13	9	0	1	Methylated	Methylated	Partiallymethylated	Partiallymethylated	Unmethylated	Unmethylated
chr6:141842009-141842499	490	49	Intergenic		0.0232364	2.87717	up	69.4933	24.1533	68.96	76.25	63.27	47.52	17.97	6.97	33.7894	37.3626	31	23.2872	8.8051	3.415	32	27	31	19	4	2	Methylated	Methylated	Methylated	Partiallymethylated	Partiallymethylated	Unmethylated
chr6:143447986-143448258	272	20	Intergenic		0.045116	7.93653	up	59.6033	7.51	50.47	91.58	36.76	22.53	0	0	13.727	24.9084	10	6.1282	0	0	13	18	10	5	0	0	Partiallymethylated	Methylated	Partiallymethylated	Partiallymethylated	Unmethylated	Unmethylated
chr6:145154188-145154613	425	33	Promoter	Mok : NM_001010965 : 39 : -30793	0.0239424	2.92659	up	44.9133	15.3467	39.75	45.58	49.41	25.95	0	20.09	16.8947	19.3732	21	11.0308	0	8.5375	16	14	21	9	0	5	Partiallymethylated	Partiallymethylated	Partiallymethylated	Partiallymethylated	Unmethylated	Partiallymethylated
chr6:146191758-146192338	580	55	Intergenic		0.0269461	2.01439	up	58.3367	28.96	54.62	54.87	65.52	42.26	15.18	29.44	31.6776	31.8274	38	24.5128	8.8051	17.075	30	23	38	20	4	10	Methylated	Methylated	Methylated	Partiallymethylated	Partiallymethylated	Partiallymethylated
chr6:3162552-3162839	287	30	Intergenic		0.0026568	5.14286	up	72.96	14.1867	69.9	72.32	76.66	12.81	0	29.75	20.0625	20.757	22	3.6769	0	8.5375	19	15	22	3	0	5	Methylated	Methylated	Methylated	Partiallymethylated	Unmethylated	Partiallymethylated
chr6:32170752-32170982	230	17	Intergenic		0.0430157	2.88213	up	76.6167	26.5833	59.68	96.26	73.91	42.63	0	37.12	13.727	22.1408	17	9.8051	0	8.5375	13	16	17	8	0	5	Methylated	Methylated	Methylated	Partiallymethylated	Unmethylated	Partiallymethylated
chr6:37005247-37006082	835	108	Promoter	Kcnk3 : NM_033376 : 114 : -35818	0.0379872	3.03552	up	14.53	4.78667	12.65	16.57	14.37	10.27	0	4.09	10.5592	13.838	12	8.5795	0	3.415	10	10	12	7	0	2	Partiallymethylated	Partiallymethylated	Partiallymethylated	Partiallymethylated	Unmethylated	Unmethylated
chr6:39848914-39849409	495	45	Promoter	Pfn4 : NM_001009503 : -75 : -10159	0.0313379	1.75141	up	41.52	23.7067	49.06	39.14	36.36	22.28	17.79	31.05	24.2862	19.3732	18	11.0308	8.8051	15.3675	23	14	18	9	4	9	Partiallymethylated	Partiallymethylated	Partiallymethylated	Partiallymethylated	Partiallymethylated	Partiallymethylated
chr6:43852736-43853067	331	32	Promoter	Matn3 : NM_001108013 : 147 : -19312	0.0196076	3.43791	up	41.53	12.08	44.66	37.63	42.3	25.92	0	10.32	14.7829	12.4542	14	8.5795	0	3.415	14	9	14	7	0	2	Partiallymethylated	Partiallymethylated	Partiallymethylated	Partiallymethylated	Unmethylated	Partiallymethylated
chr6:44167529-44167830	301	25	Intergenic		0.00584706	100	up	4.91667	0	3.51	4.6	6.64	0	0	0	1.0559	1.3838	2	0	0	0	1	1	2	0	0	0	Unmethylated	Unmethylated	Unmethylated	Unmethylated	Unmethylated	Unmethylated
chr6:51646100-51646640	540	56	Promoter	Ntsr2 : NM_022695 : 369 : -6317	0.048607	2.98223	up	67.12	22.5067	50.84	82	68.52	45.39	0	22.13	27.4539	44.2816	37	24.5128	0	11.9525	26	32	37	20	0	7	Methylated	Methylated	Methylated	Partiallymethylated	Unmethylated	Partiallymethylated
chr6:59293540-59294024	484	49	Promoter	Dld : NM_199385 : 143 : -20356	0.0266236	3.12646	up	59.0067	18.8733	48	62.9	66.12	35.45	0	21.17	23.2302	30.4436	32	17.159	0	10.245	22	22	32	14	0	6	Partiallymethylated	Methylated	Methylated	Partiallymethylated	Unmethylated	Partiallymethylated
chr6:86193301-86194022	721	89	Promoter	Ralgapa1 : NM_020083 : -83 : -272869 ;|| Mir3593 : NR_037394 : 277 : 186	0.0265051	3.78334	up	20.14	5.32333	19.04	19.19	22.19	13.6	0	2.37	13.727	13.838	16	9.8051	0	1.7075	13	10	16	8	0	1	Partiallymethylated	Partiallymethylated	Partiallymethylated	Partiallymethylated	Unmethylated	Unmethylated
chr7:11241703-11241963	260	32	Intragenic	Gna15 : NM_053542 : 20011 : -500	0.0304041	3.0509	up	89.9	29.4667	77.16	111.77	80.77	42.43	0	45.97	20.0625	29.0598	21	11.0308	0	11.9525	19	21	21	9	0	7	Methylated	Methylated	Methylated	Partiallymethylated	Unmethylated	Partiallymethylated
chr7:114258351-114259043	692	71	Promoter	Chrac1 : NM_001134880 : 185 : -3204	0.0467011	2.23318	up	47.12	21.1	33.57	49.99	57.8	24.8	28.63	9.87	23.2302	34.595	40	17.159	19.8114	6.83	22	25	40	14	9	4	Partiallymethylated	Partiallymethylated	Methylated	Partiallymethylated	Partiallymethylated	Partiallymethylated
chr7:11482738-11482990	252	21	Intergenic		0.0367532	2.16599	up	91.8233	42.3933	67.04	93.35	115.08	58.36	34.94	33.88	16.8947	23.5246	29	14.7077	8.8051	8.5375	16	17	29	12	4	5	Methylated	Methylated	Methylated	Methylated	Partiallymethylated	Partiallymethylated
chr7:115893275-115893542	267	23	Promoter	Lynx1 : NM_001130546 : 63 : -5141	0.0166544	3.31727	up	53.7067	16.19	67.23	41.46	52.43	27.54	8.24	12.79	17.9506	11.0704	14	7.3539	2.2013	3.415	17	8	14	6	1	2	Methylated	Partiallymethylated	Methylated	Partiallymethylated	Unmethylated	Partiallymethylated
chr7:117025976-117027304	1328	108	Promoter	Ccdc166 : NM_001163519 : 894 : -910	0.0477943	1.93885	up	44.07	22.73	43.73	44.81	43.67	37.84	14.92	15.43	58.0756	59.5034	58	50.2513	19.8114	20.49	55	43	58	41	9	12	Partiallymethylated	Partiallymethylated	Partiallymethylated	Partiallymethylated	Partiallymethylated	Partiallymethylated
chr7:117574347-117576634	2287	177	Promoter	Scrt1 : NM_001130570 : -756 : -4407	0.039184	1.82745	up	25.03	13.6967	27.24	21.18	26.67	18.22	15.4	7.47	62.2993	48.433	61	41.6718	35.2203	17.075	59	35	61	34	16	10	Partiallymethylated	Partiallymethylated	Partiallymethylated	Partiallymethylated	Partiallymethylated	Unmethylated
chr7:117631794-117632063	269	28	Promoter	Adck5 : NM_001135798 : 49 : -17943	0.00963674	3.91405	up	62.8467	16.0567	51.03	66.88	70.63	22.78	0	25.39	13.727	17.9894	19	6.1282	0	6.83	13	13	19	5	0	4	Methylated	Methylated	Methylated	Partiallymethylated	Unmethylated	Partiallymethylated
chr7:121043272-121043474	202	14	Intergenic		0.0431003	3.50851	up	209.493	59.71	120.23	226.07	282.18	72.81	21.79	84.53	24.2862	45.6654	57	14.7077	4.4025	17.075	23	33	57	12	2	10	Methylated	Methylated	Methylated	Methylated	Partiallymethylated	Methylated
chr7:121043747-121044170	423	34	Intergenic		0.0434794	2.86096	up	87.1733	30.47	87.37	107.96	66.19	57.95	5.2	28.26	36.9572	45.6654	28	24.5128	2.2013	11.9525	35	33	28	20	1	7	Methylated	Methylated	Methylated	Methylated	Unmethylated	Partiallymethylated
chr7:121144590-121144856	266	25	Promoter	Cbx7 : NM_199117 : -1002 : -18319	0.0159445	7.0093	up	75.35	10.75	59.54	98.84	67.67	32.25	0	0	15.8388	26.2922	18	8.5795	0	0	15	19	18	7	0	0	Methylated	Methylated	Methylated	Partiallymethylated	Unmethylated	Unmethylated
chr7:12942147-12942405	258	22	Intergenic		0.00623444	12.8368	up	40.65	3.16667	28.65	42.91	50.39	9.5	0	0	7.3914	11.0704	13	2.4513	0	0	7	8	13	2	0	0	Partiallymethylated	Partiallymethylated	Partiallymethylated	Partiallymethylated	Unmethylated	Unmethylated
chr7:130092200-130093118	918	78	Promoter	Chkb : NM_017177 : 349 : -3007	0.0269636	2.49012	up	33.6167	13.5	29.91	43.71	27.23	12.02	19.18	9.3	27.4539	40.1302	25	11.0308	17.6101	8.5375	26	29	25	9	8	5	Partiallymethylated	Partiallymethylated	Partiallymethylated	Partiallymethylated	Partiallymethylated	Unmethylated
chr7:13032251-13032624	373	30	Intergenic		0.0300189	2.42254	up	118.583	48.95	99.08	152.11	104.56	59.15	23.61	64.09	36.9572	56.7358	39	22.0616	8.8051	23.905	35	41	39	18	4	14	Methylated	Methylated	Methylated	Methylated	Partiallymethylated	Methylated
chr7:132531368-132531635	267	31	Promoter	Lrrk2 : NM_001191789 : -103 : -162262	0.0167894	3.98674	up	45.1033	11.3133	47.46	46.65	41.2	27.54	0	6.4	12.671	12.4542	11	7.3539	0	1.7075	12	9	11	6	0	1	Partiallymethylated	Partiallymethylated	Partiallymethylated	Partiallymethylated	Unmethylated	Unmethylated
chr7:142445696-142445992	296	25	Intergenic		0.00144301	12.1836	up	33.6267	2.76	35.67	28.05	37.16	8.28	0	0	10.5592	8.3028	11	2.4513	0	0	10	6	11	2	0	0	Partiallymethylated	Partiallymethylated	Partiallymethylated	Unmethylated	Unmethylated	Unmethylated
chr7:14373499-14373835	336	31	Promoter	Ephx3 : NM_001108988 : 197 : -5112	0.0153202	1.97851	up	71.51	36.1433	66	74.13	74.4	25.53	52.41	30.49	22.1743	24.9084	25	8.5795	17.6101	10.245	21	18	25	7	8	6	Methylated	Methylated	Methylated	Partiallymethylated	Methylated	Partiallymethylated
chr7:27339998-27340556	558	47	Promoter	LOC691921 : NM_001135566 : -66 : -3160	0.0315251	2.59585	up	51.2333	19.7367	54.88	39.68	59.14	35.14	11.83	12.24	30.6217	22.1408	33	19.6103	6.6038	6.83	29	16	33	16	3	4	Methylated	Partiallymethylated	Methylated	Partiallymethylated	Partiallymethylated	Partiallymethylated
chr7:29479913-29480255	342	31	Promoter	Utp20 : NM_001191779 : -90 : -80919	0.00971636	2.24009	up	64.5967	28.8367	71.01	52.6	70.18	32.25	19.31	34.95	24.2862	17.9894	24	11.0308	6.6038	11.9525	23	13	24	9	3	7	Methylated	Methylated	Methylated	Partiallymethylated	Partiallymethylated	Partiallymethylated
chr7:30505370-30505654	284	36	Promoter	Uhrf1bp1l : NM_001108753 : 90 : -48250	0.0465066	4.02591	up	39.36	9.77667	40.9	24.36	52.82	21.58	7.75	0	11.6151	6.919	15	6.1282	2.2013	0	11	5	15	5	1	0	Partiallymethylated	Partiallymethylated	Methylated	Partiallymethylated	Unmethylated	Unmethylated
chr7:31958526-31959811	1285	132	Promoter	Tmpo : NM_012887 : 175 : -24757	0.0456742	4.03495	up	23.86	5.91333	14.79	28	28.79	14.31	3.43	0	19.0066	35.9788	37	18.3846	4.4025	0	18	26	37	15	2	0	Partiallymethylated	Partiallymethylated	Partiallymethylated	Partiallymethylated	Unmethylated	Unmethylated
chr7:49399748-49400415	667	50	Intergenic		0.0101529	100	up	2.24667	0	3.17	2.07	1.5	0	0	0	2.1118	1.3838	1	0	0	0	2	1	1	0	0	0	Unmethylated	Unmethylated	Unmethylated	Unmethylated	Unmethylated	Unmethylated
chr7:62954202-62954992	790	96	Intergenic		0.0267476	2.06518	up	33.69	16.3133	33.42	38.54	29.11	24.82	11.15	12.97	26.398	30.4436	23	19.6103	8.8051	10.245	25	22	23	16	4	6	Partiallymethylated	Partiallymethylated	Partiallymethylated	Partiallymethylated	Partiallymethylated	Partiallymethylated
chr7:63739978-63740225	247	18	Intergenic		0.0198107	4.19408	up	84.4967	20.1467	76.95	67.23	109.31	39.7	0	20.74	19.0066	16.6056	27	9.8051	0	5.1225	18	12	27	8	0	3	Methylated	Methylated	Methylated	Partiallymethylated	Unmethylated	Partiallymethylated
chr7:70505416-70505889	473	37	Intergenic		0.041086	1.51024	up	47.91	31.7233	49.11	43.88	50.74	36.28	37.23	21.66	23.2302	20.757	24	17.159	17.6101	10.245	22	15	24	14	8	6	Partiallymethylated	Partiallymethylated	Methylated	Partiallymethylated	Partiallymethylated	Partiallymethylated
chr7:71465414-71466125	711	78	Promoter	Mterfd1 : NM_199387 : -118 : -18359 ;|| Ptdss1 : NM_001012113 : -236 : -60456	0.0430709	2.45005	up	43.57	17.7833	35.64	48.66	46.41	32.75	6.19	14.41	25.3421	34.595	33	23.2872	4.4025	10.245	24	25	33	19	2	6	Partiallymethylated	Partiallymethylated	Partiallymethylated	Partiallymethylated	Unmethylated	Partiallymethylated
chr7:717502-718137	635	59	Intergenic		0.0229476	3.32742	up	8.13	2.44333	9.98	6.54	7.87	3.86	3.47	0	6.3355	4.1514	5	2.4513	2.2013	0	6	3	5	2	1	0	Partiallymethylated	Unmethylated	Unmethylated	Unmethylated	Unmethylated	Unmethylated
chr7:75889582-75889789	207	22	Intergenic		0.0129496	7.40287	up	29.2167	3.94667	20.4	33.43	33.82	11.84	0	0	4.2237	6.919	7	2.4513	0	0	4	5	7	2	0	0	Partiallymethylated	Partiallymethylated	Partiallymethylated	Partiallymethylated	Unmethylated	Unmethylated
chr7:90323955-90324399	444	43	Intergenic		0.0193586	2.95664	up	25.0033	8.45667	26.16	21.82	27.03	16.56	4.96	3.85	11.6151	9.6866	12	7.3539	2.2013	1.7075	11	7	12	6	1	1	Partiallymethylated	Partiallymethylated	Partiallymethylated	Partiallymethylated	Unmethylated	Unmethylated
chr7:98589338-98590408	1070	92	Promoter	Atad2 : NM_001134879 : 206 : -41882	0.0453476	2.74463	up	35.79	13.04	33.55	33.63	40.19	26.35	0	12.77	35.9013	35.9788	43	28.1898	0	13.66	34	26	43	23	0	8	Partiallymethylated	Partiallymethylated	Partiallymethylated	Partiallymethylated	Unmethylated	Partiallymethylated
chr8:107299460-107299879	419	35	Intergenic		0.0389543	8.22162	up	35.2433	4.28667	27.72	23.12	54.89	8.78	0	4.08	11.6151	9.6866	23	3.6769	0	1.7075	11	7	23	3	0	1	Partiallymethylated	Partiallymethylated	Methylated	Unmethylated	Unmethylated	Unmethylated
chr8:116225596-116226045	449	35	Promoter	Apeh : NM_012500 : 37 : -9076	0.0282538	4.92711	up	44.8367	9.1	49.39	33.9	51.22	27.3	0	0	22.1743	15.2218	23	12.2564	0	0	21	11	23	10	0	0	Partiallymethylated	Partiallymethylated	Methylated	Partiallymethylated	Unmethylated	Unmethylated
chr8:118601903-118602112	209	18	Intragenic	Lrrc2 : NM_001012001 : 30207 : -404	0.0018672	6.19182	up	45.9433	7.42	45.47	39.73	52.63	11.73	10.53	0	9.5033	8.3028	11	2.4513	2.2013	0	9	6	11	2	1	0	Partiallymethylated	Partiallymethylated	Methylated	Partiallymethylated	Partiallymethylated	Unmethylated
chr8:118628337-118628560	223	23	Intergenic		0.000671587	100	up	5.14333	0	4.74	6.21	4.48	0	0	0	1.0559	1.3838	1	0	0	0	1	1	1	0	0	0	Unmethylated	Unmethylated	Unmethylated	Unmethylated	Unmethylated	Unmethylated
chr8:122152497-122153286	789	72	Promoter	Cmtm7 : NM_001109300 : 673 : -26244	0.0223195	3.45682	up	36.8267	10.6533	32.12	40.34	38.02	23.3	0	8.66	25.3421	31.8274	30	18.3846	0	6.83	24	23	30	15	0	4	Partiallymethylated	Partiallymethylated	Partiallymethylated	Partiallymethylated	Unmethylated	Unmethylated
chr8:12234708-12235171	463	48	Intragenic	Mtmr2 : NM_001108123 : 1017 : -49349	0.0337495	4.54541	up	64.8933	14.2767	50.17	53.8	90.71	31.77	0	11.06	23.2302	24.9084	42	14.7077	0	5.1225	22	18	42	12	0	3	Partiallymethylated	Methylated	Methylated	Partiallymethylated	Unmethylated	Partiallymethylated
chr8:127233001-127233300	299	35	Promoter	Myd88 : NM_198130 : 192 : -3878	0.0192623	2.79344	up	92.23	33.0167	81.22	101.82	93.65	61.49	14.72	22.84	24.2862	30.4436	28	18.3846	4.4025	6.83	23	22	28	15	2	4	Methylated	Methylated	Methylated	Methylated	Partiallymethylated	Partiallymethylated
chr8:129279862-129280114	252	18	Intragenic	Trak1 : NM_001134565 : 74314 : -18654	0.0106901	4.50198	up	56.83	12.6233	67.04	43.93	59.52	24.32	0	13.55	16.8947	11.0704	15	6.1282	0	3.415	16	8	15	5	0	2	Methylated	Partiallymethylated	Methylated	Partiallymethylated	Unmethylated	Partiallymethylated
chr8:13051475-13052174	699	69	Intergenic		0.0410061	2.61462	up	29.92	11.4433	22.66	35.63	31.47	19.29	12.6	2.44	15.8388	24.9084	22	13.4821	8.8051	1.7075	15	18	22	11	4	1	Partiallymethylated	Partiallymethylated	Partiallymethylated	Partiallymethylated	Partiallymethylated	Unmethylated
chr8:22147681-22148220	539	57	Promoter	Fdx1l : NM_001108002 : 172 : -4745	0.0421072	2.87014	up	51.2033	17.84	39.18	51.35	63.08	25.01	0	28.51	21.1184	27.676	34	13.4821	0	15.3675	20	20	34	11	0	9	Partiallymethylated	Methylated	Methylated	Partiallymethylated	Unmethylated	Partiallymethylated
chr8:22314587-22315002	415	59	Promoter	Keap1 : NM_057152 : 232 : -9030	0.0445431	2.85514	up	44.8733	15.7167	33.08	53.35	48.19	26.58	0	20.57	13.727	22.1408	20	11.0308	0	8.5375	13	16	20	9	0	5	Partiallymethylated	Methylated	Partiallymethylated	Partiallymethylated	Unmethylated	Partiallymethylated
chr8:22512941-22513437	496	63	Promoter	Dnm2 : NM_013199 : 138 : -80954	0.0433303	3.26808	up	47.3	14.4733	61.74	41.85	38.31	29.65	0	13.77	30.6217	20.757	19	14.7077	0	6.83	29	15	19	12	0	4	Methylated	Partiallymethylated	Partiallymethylated	Partiallymethylated	Unmethylated	Partiallymethylated
chr8:23302508-23302932	424	31	Intergenic		0.0342301	3.1464	up	60.5367	19.24	52.3	75.06	54.25	37.58	0	20.14	22.1743	31.8274	23	15.9333	0	8.5375	21	23	23	13	0	5	Methylated	Methylated	Methylated	Partiallymethylated	Unmethylated	Partiallymethylated
chr8:32385575-32385856	281	36	Intergenic		0.0147584	7.27632	up	14.7467	2.02667	18.79	14.77	10.68	0	0	6.08	5.2796	4.1514	3	0	0	1.7075	5	3	3	0	0	1	Partiallymethylated	Partiallymethylated	Partiallymethylated	Unmethylated	Unmethylated	Unmethylated
chr8:39204130-39204875	745	51	Promoter	Chek1 : NM_080400 : -56 : -20483	0.0357506	3.41157	up	44.43	13.0233	29.76	53.87	49.66	23.03	0	16.04	22.1743	40.1302	37	17.159	0	11.9525	21	29	37	14	0	7	Partiallymethylated	Methylated	Partiallymethylated	Partiallymethylated	Unmethylated	Partiallymethylated
chr8:45280022-45280346	324	33	Intergenic		0.0455532	3.79629	up	54.54	14.3667	68.44	42.71	52.47	37.83	0	5.27	22.1743	13.838	17	12.2564	0	1.7075	21	10	17	10	0	1	Methylated	Partiallymethylated	Methylated	Partiallymethylated	Unmethylated	Unmethylated
chr8:47650165-47650426	261	27	Intergenic		0.0363109	4.77805	up	52.24	10.9333	32.37	47.72	76.63	9.39	16.87	6.54	8.4474	12.4542	20	2.4513	4.4025	1.7075	8	9	20	2	2	1	Partiallymethylated	Partiallymethylated	Methylated	Unmethylated	Partiallymethylated	Unmethylated
chr8:55152313-55153112	799	112	Promoter	Rdx : NM_001005889 : 336 : -41385	0.0425211	1.53341	up	17.3633	11.3233	18.5	17.32	16.27	10.74	8.27	14.96	14.7829	13.838	13	8.5795	6.6038	11.9525	14	10	13	7	3	7	Partiallymethylated	Partiallymethylated	Partiallymethylated	Partiallymethylated	Unmethylated	Partiallymethylated
chr8:57657841-57658608	767	106	Intergenic		0.0359799	10.1151	up	26.94	2.66333	15.14	25.26	40.42	7.99	0	0	11.6151	19.3732	31	6.1282	0	0	11	14	31	5	0	0	Partiallymethylated	Partiallymethylated	Partiallymethylated	Unmethylated	Unmethylated	Unmethylated
chr8:58469640-58470071	431	47	Intergenic		0.0447882	8.03986	up	22.86	2.84333	14.7	35.32	18.56	8.53	0	0	6.3355	15.2218	8	3.6769	0	0	6	11	8	3	0	0	Partiallymethylated	Partiallymethylated	Partiallymethylated	Unmethylated	Unmethylated	Unmethylated
chr8:81370745-81372024	1279	103	Intergenic		0.0156158	1.75537	up	33.7967	19.2533	29.72	35.7	35.97	23.96	13.77	20.03	38.0131	45.6654	46	30.6411	17.6101	25.6125	36	33	46	25	8	15	Partiallymethylated	Partiallymethylated	Partiallymethylated	Partiallymethylated	Partiallymethylated	Partiallymethylated
chr9:113036685-113037242	557	76	Promoter	Rab31 : NM_145094 : 60 : -134652	0.0325371	4.98017	up	40.1733	8.06667	28.44	47.2	44.88	24.2	0	0	15.8388	26.2922	25	13.4821	0	0	15	19	25	11	0	0	Partiallymethylated	Partiallymethylated	Partiallymethylated	Partiallymethylated	Unmethylated	Unmethylated
chr9:113046640-113047103	463	66	Intergenic		0.0437674	5.45214	up	14.43	2.64667	20.53	11.96	10.8	7.94	0	0	9.5033	5.5352	5	3.6769	0	0	9	4	5	3	0	0	Partiallymethylated	Partiallymethylated	Partiallymethylated	Unmethylated	Unmethylated	Unmethylated
chr9:118786785-118787879	1094	98	Promoter	Myl12a : NM_001135017 : -31 : -7717	0.0440614	1.66547	up	23.2	13.93	27.99	21.5	20.11	14.56	10.06	17.17	30.6217	23.5246	22	15.9333	11.0063	18.7825	29	17	22	13	5	11	Partiallymethylated	Partiallymethylated	Partiallymethylated	Partiallymethylated	Partiallymethylated	Partiallymethylated
chr9:121334374-121334594	220	26	Intergenic		0.0254439	3.73802	up	58.2633	15.5867	52.8	62.9	59.09	39	0	7.76	11.6151	13.838	13	8.5795	0	1.7075	11	10	13	7	0	1	Methylated	Methylated	Methylated	Partiallymethylated	Unmethylated	Unmethylated
chr9:26047574-26047833	259	24	Intergenic		0.00866075	8.15	up	38.5767	4.73333	48.92	32.06	34.75	14.2	0	0	12.671	8.3028	9	3.6769	0	0	12	6	9	3	0	0	Partiallymethylated	Partiallymethylated	Partiallymethylated	Partiallymethylated	Unmethylated	Unmethylated
chr9:29075781-29076118	337	38	Intergenic		0.00338073	13.725	up	49.9133	3.63667	56.4	36.96	56.38	10.91	0	0	19.0066	12.4542	19	3.6769	0	0	18	9	19	3	0	0	Methylated	Partiallymethylated	Methylated	Partiallymethylated	Unmethylated	Unmethylated
chr9:29762407-29763017	610	51	Promoter	Lmbrd1 : NM_139189 : 140 : -91941	0.04063	3.04342	up	42.2933	13.8967	29.43	49.91	47.54	22.1	0	19.59	17.9506	30.4436	29	13.4821	0	11.9525	17	22	29	11	0	7	Partiallymethylated	Partiallymethylated	Partiallymethylated	Partiallymethylated	Unmethylated	Partiallymethylated
chr9:42525911-42526499	588	63	Intergenic		0.0409971	3.14974	up	27.9067	8.86	32.32	25.89	25.51	6.25	0	20.33	19.0066	15.2218	15	3.6769	0	11.9525	18	11	15	3	0	7	Partiallymethylated	Partiallymethylated	Partiallymethylated	Unmethylated	Unmethylated	Partiallymethylated
chr9:45222401-45222634	233	19	Intergenic		0.0280697	3.14101	up	83.6033	26.6167	86.11	83.15	81.55	57.86	0	21.99	20.0625	19.3732	19	13.4821	0	5.1225	19	14	19	11	0	3	Methylated	Methylated	Methylated	Methylated	Unmethylated	Partiallymethylated
chr9:50534653-50535365	712	81	Promoter	Tex30 : NM_001106909 : 190 : -9312	0.0331586	4.37375	up	49.6567	11.3533	37.08	64.14	47.75	29.26	0	4.8	26.398	45.6654	34	20.8359	0	3.415	25	33	34	17	0	2	Partiallymethylated	Methylated	Partiallymethylated	Partiallymethylated	Unmethylated	Unmethylated
chr9:53922396-53922753	357	38	Promoter	Gls : NM_001109968 : -570 : -48873	0.00544108	100	up	12.1833	0	14.79	7.75	14.01	0	0	0	5.2796	2.7676	5	0	0	0	5	2	5	0	0	0	Partiallymethylated	Unmethylated	Partiallymethylated	Unmethylated	Unmethylated	Unmethylated
chr9:7456835-7457426	591	57	Intergenic		0.0497191	5.55627	up	11.52	2.07333	16.08	11.71	6.77	6.22	0	0	9.5033	6.919	4	3.6769	0	0	9	5	4	3	0	0	Partiallymethylated	Partiallymethylated	Unmethylated	Unmethylated	Unmethylated	Unmethylated
chr9:85878808-85879120	312	46	Intergenic		0.0251488	3.27471	up	26.5033	8.09333	30.46	26.61	22.44	7.86	0	16.42	9.5033	8.3028	7	2.4513	0	5.1225	9	6	7	2	0	3	Partiallymethylated	Partiallymethylated	Partiallymethylated	Unmethylated	Unmethylated	Partiallymethylated
chr9:86318139-86318896	757	87	Intergenic		0.0338842	3.50221	up	23.8033	6.79667	20.92	20.11	30.38	14.57	5.82	0	15.8388	15.2218	23	11.0308	4.4025	0	15	11	23	9	2	0	Partiallymethylated	Partiallymethylated	Partiallymethylated	Partiallymethylated	Unmethylated	Unmethylated
chr9:89825074-89825370	296	31	Intergenic		0.0275742	4.61836	up	12.7467	2.76	10.7	14.03	13.51	8.28	0	0	3.1678	4.1514	4	2.4513	0	0	3	3	4	2	0	0	Partiallymethylated	Partiallymethylated	Partiallymethylated	Unmethylated	Unmethylated	Unmethylated
chr9:9377958-9378566	608	69	Intergenic		0.0457994	2.63931	up	50.27	19.0467	48.63	66	36.18	30.24	7.24	19.66	29.5658	40.1302	22	18.3846	4.4025	11.9525	28	29	22	15	2	7	Partiallymethylated	Methylated	Partiallymethylated	Partiallymethylated	Unmethylated	Partiallymethylated
chr9:9476536-9476881	345	25	Intergenic		0.0166648	3.21393	up	12.92	4.02	12.24	12.03	14.49	7.11	0	4.95	4.2237	4.1514	5	2.4513	0	1.7075	4	3	5	2	0	1	Partiallymethylated	Partiallymethylated	Partiallymethylated	Unmethylated	Unmethylated	Unmethylated
chr9:96749773-96749983	210	18	Intergenic		0.0391896	2.23706	up	36.4567	16.2967	25.14	46.13	38.1	11.67	20.96	16.26	5.2796	9.6866	8	2.4513	4.4025	3.415	5	7	8	2	2	2	Partiallymethylated	Partiallymethylated	Partiallymethylated	Partiallymethylated	Partiallymethylated	Partiallymethylated
chr9:96759444-96759702	258	21	Intergenic		0.0383714	3.38118	up	40.5967	12.0067	36.83	26.82	58.14	14.25	8.53	13.24	9.5033	6.919	15	3.6769	2.2013	3.415	9	5	15	3	1	2	Partiallymethylated	Partiallymethylated	Methylated	Partiallymethylated	Unmethylated	Partiallymethylated
chrX:104562224-104562447	223	18	Promoter	Tspan6 : NM_001100672 : -75 : -6985	0.0418031	2.60573	up	79.97	30.69	75.76	74.46	89.69	38.47	0	53.6	16.8947	16.6056	20	8.5795	0	11.9525	16	12	20	7	0	7	Methylated	Methylated	Methylated	Partiallymethylated	Unmethylated	Methylated
chrX:105540244-105540519	275	27	Intergenic		0.0443183	2.64401	up	51.7433	19.57	42.24	40.26	72.73	22.28	24.01	12.42	11.6151	11.0704	20	6.1282	6.6038	3.415	11	8	20	5	3	2	Partiallymethylated	Partiallymethylated	Methylated	Partiallymethylated	Partiallymethylated	Partiallymethylated
chrX:105752804-105753022	218	20	Intergenic		0.040905	3.14005	up	91.7	29.2033	92.03	114.26	68.81	61.84	10.1	15.67	20.0625	24.9084	15	13.4821	2.2013	3.415	19	18	15	11	1	2	Methylated	Methylated	Methylated	Methylated	Partiallymethylated	Partiallymethylated
chrX:106563720-106564387	667	80	Promoter	Bex2 : NM_001077435 : 144 : -1385	0.0452423	3.69223	up	12.1967	3.30333	9.5	16.6	10.49	7.35	0	2.56	6.3355	11.0704	7	4.9026	0	1.7075	6	8	7	4	0	1	Partiallymethylated	Partiallymethylated	Partiallymethylated	Unmethylated	Unmethylated	Unmethylated
chrX:106598871-106599155	284	35	Intergenic		0.00866773	5.08697	up	61.4167	12.0733	63.21	68.22	52.82	30.21	0	6.01	17.9506	19.3732	15	8.5795	0	1.7075	17	14	15	7	0	1	Methylated	Methylated	Methylated	Partiallymethylated	Unmethylated	Unmethylated
chrX:114990125-114990349	224	24	Intergenic		0.0491594	3.23111	up	63.5667	19.6733	61.28	80.31	49.11	43.77	0	15.25	13.727	17.9894	11	9.8051	0	3.415	13	13	11	8	0	2	Methylated	Methylated	Partiallymethylated	Partiallymethylated	Unmethylated	Partiallymethylated
chrX:11882763-11883097	334	27	Promoter	RGD1565685 : NM_001126286 : 57 : -21213	0.0143559	3.35947	up	73.83	21.9767	82.2	70.43	68.86	40.37	0	25.56	27.4539	23.5246	23	13.4821	0	8.5375	26	17	23	11	0	5	Methylated	Methylated	Methylated	Partiallymethylated	Unmethylated	Partiallymethylated
chrX:122873526-122874119	593	60	Promoter	Il13ra1 : NM_145789 : 98 : -59300	0.0209154	3.55487	up	40.0633	11.27	40.95	30.34	48.9	16.53	0	17.28	24.2862	17.9894	29	9.8051	0	10.245	23	13	29	8	0	6	Partiallymethylated	Partiallymethylated	Partiallymethylated	Partiallymethylated	Unmethylated	Partiallymethylated
chrX:12366763-12368790	2027	152	Intergenic		0.00481605	2.11421	up	32.8267	15.5267	29.17	38.23	31.08	17.54	13.03	16.01	59.1315	77.4928	63	35.5436	26.4152	32.4425	56	56	63	29	12	19	Partiallymethylated	Partiallymethylated	Partiallymethylated	Partiallymethylated	Partiallymethylated	Partiallymethylated
chrX:136554048-136554562	514	39	Intergenic		0.0345151	3.48205	up	51.4067	14.7633	39.03	64.61	50.58	31	0	13.29	20.0625	33.2112	26	15.9333	0	6.83	19	24	26	13	0	4	Partiallymethylated	Methylated	Partiallymethylated	Partiallymethylated	Unmethylated	Partiallymethylated
chrX:138105201-138105497	296	30	Promoter	Mst4 : NM_001191736 : 14 : -48697	0.0322368	3.46911	up	84.23	24.28	71.35	93.5	87.84	57.97	14.87	0	21.1184	27.676	26	17.159	4.4025	0	20	20	26	14	2	0	Methylated	Methylated	Methylated	Methylated	Partiallymethylated	Unmethylated
chrX:140218308-140218602	294	24	Intergenic		0.0463966	2.63879	up	40.2767	15.2633	53.87	32.95	34.01	25.01	14.97	5.81	15.8388	9.6866	10	7.3539	4.4025	1.7075	15	7	10	6	2	1	Methylated	Partiallymethylated	Partiallymethylated	Partiallymethylated	Partiallymethylated	Unmethylated
chrX:16284249-16285499	1250	118	Promoter	Otud5 : NM_001037496 : 59 : -32428	0.0218903	1.54081	up	27.4367	17.8067	25.34	26.57	30.4	21.57	14.09	17.76	31.6776	33.2112	38	26.9641	17.6101	22.1975	30	24	38	22	8	13	Partiallymethylated	Partiallymethylated	Partiallymethylated	Partiallymethylated	Partiallymethylated	Partiallymethylated
chrX:18848969-18849179	210	15	Intergenic		0.01977	2.97626	up	19.6433	6.6	20.11	19.77	19.05	11.67	0	8.13	4.2237	4.1514	4	2.4513	0	1.7075	4	3	4	2	0	1	Partiallymethylated	Partiallymethylated	Partiallymethylated	Partiallymethylated	Unmethylated	Unmethylated
chrX:21061415-21061759	344	39	Intergenic		0.040743	2.35891	up	41.4067	17.5533	49.11	40.23	34.88	28.5	19.2	4.96	16.8947	13.838	12	9.8051	6.6038	1.7075	16	10	12	8	3	1	Partiallymethylated	Partiallymethylated	Partiallymethylated	Partiallymethylated	Partiallymethylated	Unmethylated
chrX:2580416-2580906	490	44	Promoter	Rbm10 : NM_152861 : -635 : -32362 ;|| Ndufb11 : NM_001106756 : 343 : -1916	0.0488724	1.89506	up	48.88	25.7933	36.63	50.83	59.18	35.02	17.97	24.39	17.9506	24.9084	29	17.159	8.8051	11.9525	17	18	29	14	4	7	Partiallymethylated	Methylated	Methylated	Partiallymethylated	Partiallymethylated	Partiallymethylated
chrX:27249267-27249531	264	22	Intergenic		0.0399703	2.85616	up	74.9933	26.2567	83.99	57.66	83.33	46.43	0	32.34	22.1743	15.2218	22	12.2564	0	8.5375	21	11	22	10	0	5	Methylated	Methylated	Methylated	Partiallymethylated	Unmethylated	Partiallymethylated
chrX:32173197-32173683	486	42	Intergenic		0.0372996	2.20544	up	56.2533	25.5067	52.14	56.95	59.67	42.87	9.06	24.59	25.3421	27.676	29	20.8359	4.4025	11.9525	24	20	29	17	2	7	Methylated	Methylated	Methylated	Partiallymethylated	Unmethylated	Partiallymethylated
chrX:45055074-45055285	211	15	Intergenic		0.0160028	2.45957	up	46.5433	18.9233	35.03	52.47	52.13	11.62	20.87	24.28	7.3914	11.0704	11	2.4513	4.4025	5.1225	7	8	11	2	2	3	Partiallymethylated	Methylated	Methylated	Partiallymethylated	Partiallymethylated	Partiallymethylated
chrX:63595602-63598257	2655	353	Intergenic		0.0199427	16.3043	up	2.5	0.153333	1.59	3.65	2.26	0.46	0	0	4.2237	9.6866	6	1.2256	0	0	4	7	6	1	0	0	Unmethylated	Unmethylated	Unmethylated	Unmethylated	Unmethylated	Unmethylated
chrX:64718566-64718779	213	16	Intergenic		0.0237305	3.76761	up	86.4667	22.95	64.45	110.44	84.51	28.77	0	40.08	13.727	23.5246	18	6.1282	0	8.5375	13	17	18	5	0	5	Methylated	Methylated	Methylated	Partiallymethylated	Unmethylated	Partiallymethylated
chrX:7440066-7440528	462	47	Promoter	Maoa : NM_033653 : -1172 : -67197	0.0478657	2.19267	up	54.21	24.7233	50.28	53.91	58.44	45.1	14.29	14.78	23.2302	24.9084	27	20.8359	6.6038	6.83	22	18	27	17	3	4	Partiallymethylated	Methylated	Methylated	Partiallymethylated	Partiallymethylated	Partiallymethylated

## Sheet: SupTable_S5_b_CGI T vs S.dn
Supplementary Table S5 (b) List of the CGIs in differential methylated regions (DMRs): Downregulated after training
CGI MeDIP Singal profiles for T vs S P-value cutoff: 0.05 Fold Change cutoff: 1.5 Column A: CGI_Name, Name of CpG Island Column B: CGI_Length, Length of the CpG Island. Column C: CpGNumber, Number of CpG dinucleotide in CGI region. Column D: RelativeLocationToGene, Relationship of CpG Island and nearest transcript. Column E: GeneInformation, Nearest gene information of CGI, including the informat…
T vs S DOWN (CGIs)
CGI information					P-value, fold change, regulation			Group MeDIP-score (Read-counts/kb)		MeDIP-score (Read-counts/kb)						Read-counts(normalized)						Read-counts(raw)						CGI Methylation Status
CGI_Name	CGI_Length	CpGNumber	RelativeLocationToGene	GeneInformation	P-value (T vs S)	Fold Change (T vs S)	Regulation	group T	group S	16T	19T	26T	15S	24S	28S	16T	19T	26T	15S	24S	28S	16T	19T	26T	15S	24S	28S	16T	19T	26T	15S	24S	28S
chr10:108673766-108674176	410	53	Promoter	Chmp6 : NM_001105856 : 69 : -5602	0.0278063	-3.22643	down	8.62667	27.8333	10.3	3.38	12.2	20.93	37.58	24.99	4.2237	1.3838	5	8.5795	15.4089	10.245	4	1	5	7	7	6	Partiallymethylated	Unmethylated	Partiallymethylated	Partiallymethylated	Partiallymethylated	Partiallymethylated
chr10:13731554-13732682	1128	106	Promoter	Pkd1 : NM_001257352 : -80 : -46875	0.027794	-1.76853	down	20.2333	35.7833	19.66	23.31	17.73	39.12	40.98	27.25	22.1743	26.2922	20	44.1231	46.2266	30.735	21	19	20	36	21	18	Partiallymethylated	Partiallymethylated	Partiallymethylated	Partiallymethylated	Partiallymethylated	Partiallymethylated
chr10:48977394-48977828	434	29	Promoter	Zfp286a : NM_001191921 : -3 : -10696	0.048731	-1.93912	down	37.89	73.4733	31.63	38.26	43.78	93.19	76.08	51.15	13.727	16.6056	19	40.4462	33.019	22.1975	13	12	19	33	15	13	Partiallymethylated	Partiallymethylated	Partiallymethylated	Methylated	Methylated	Methylated
chr10:66113775-66114346	571	76	Intergenic		0.0320928	-1.67454	down	19.1833	32.1233	18.49	14.54	24.52	36.49	26.99	32.89	10.5592	8.3028	14	20.8359	15.4089	18.7825	10	6	14	17	7	11	Partiallymethylated	Partiallymethylated	Partiallymethylated	Partiallymethylated	Partiallymethylated	Partiallymethylated
chr10:83952091-83952459	368	30	Intergenic		0.0460953	-3.84759	down	19.75	75.99	25.82	22.56	10.87	63.28	113.65	51.04	9.5033	8.3028	4	23.2872	41.8241	18.7825	9	6	4	19	19	11	Partiallymethylated	Partiallymethylated	Partiallymethylated	Methylated	Methylated	Methylated
chr10:94158021-94158453	432	38	Promoter	Ccdc47 : NM_001013974 : 14 : -18508 ;|| Ddx42 : NM_001107059 : -623 : -32117	0.0284154	-1.77608	down	30.71	54.5433	31.78	25.63	34.72	53.91	66.24	43.48	13.727	11.0704	15	23.2872	28.6165	18.7825	13	8	15	19	13	11	Partiallymethylated	Partiallymethylated	Partiallymethylated	Methylated	Methylated	Partiallymethylated
chr11:36261137-36261360	223	17	Intragenic	Clic6 : NM_176078 : 1275 : -40883	0.00687265	-2.46038	down	48.5833	119.533	23.68	68.26	53.81	115.42	128.33	114.85	5.2796	15.2218	12	25.7385	28.6165	25.6125	5	11	12	21	13	15	Partiallymethylated	Methylated	Methylated	Methylated	Methylated	Methylated
chr12:40769287-40769542	255	22	Intergenic		0.0302698	-3.78098	down	17.9133	67.73	12.42	21.71	19.61	38.45	77.69	87.05	3.1678	5.5352	5	9.8051	19.8114	22.1975	3	4	5	8	9	13	Partiallymethylated	Partiallymethylated	Partiallymethylated	Partiallymethylated	Methylated	Methylated
chr12:42748741-42749157	416	40	Promoter	Rpl6 : NM_053971 : -708 : -4255	0.0462283	-1.58538	down	35.35	56.0433	40.61	36.59	28.85	50.09	68.79	49.25	16.8947	15.2218	12	20.8359	28.6165	20.49	16	11	12	17	13	12	Partiallymethylated	Partiallymethylated	Partiallymethylated	Partiallymethylated	Methylated	Partiallymethylated
chr12:49460034-49460570	536	68	Promoter	Gltp : NM_001134413 : -70 : -20339	0.010216	-4.13261	down	8.32	34.3833	7.88	7.75	9.33	45.73	28.75	28.67	4.2237	4.1514	5	24.5128	15.4089	15.3675	4	3	5	20	7	9	Unmethylated	Unmethylated	Unmethylated	Partiallymethylated	Partiallymethylated	Partiallymethylated
chr13:103624383-103624954	571	48	Promoter	Itpkb : NM_019312 : 361 : -91704	0.0234951	-2.11906	down	15.2867	32.3933	16.64	16.96	12.26	23.61	34.7	38.87	9.5033	9.6866	7	13.4821	19.8114	22.1975	9	7	7	11	9	13	Partiallymethylated	Partiallymethylated	Partiallymethylated	Partiallymethylated	Partiallymethylated	Partiallymethylated
chr14:108134961-108136411	1450	159	Intergenic		0.0317942	-1.73329	down	10.4733	18.1533	9.47	9.54	12.41	16.91	15.18	22.37	13.727	13.838	18	24.5128	22.0127	32.4425	13	10	18	20	10	19	Unmethylated	Partiallymethylated	Partiallymethylated	Partiallymethylated	Partiallymethylated	Partiallymethylated
chr15:112295134-112297410	2276	226	Promoter	Zic2 : NM_001108392 : -273 : -5099	0.00726483	-1.50907	down	14.1433	21.3433	15.77	12.16	14.5	20.46	20.31	23.26	35.9013	27.676	33	46.5744	46.2266	52.9325	34	20	33	38	21	31	Partiallymethylated	Partiallymethylated	Partiallymethylated	Partiallymethylated	Partiallymethylated	Partiallymethylated
chr15:43766694-43766950	256	20	Intragenic	Shisa2 : NM_001191936 : 3812 : -487	0.00972882	-1.72499	down	106.87	184.35	103.12	108.11	109.38	157.99	214.97	180.09	26.398	27.676	28	40.4462	55.0317	46.1025	25	20	28	33	25	27	Methylated	Methylated	Methylated	Methylated	Methylated	Methylated
chr15:55933904-55934708	804	92	Promoter	Bmp1 : NM_031323 : -43 : -44389	0.00402449	-1.7037	down	11.25	19.1667	10.51	12.05	11.19	21.34	19.17	16.99	8.4474	9.6866	9	17.159	15.4089	13.66	8	7	9	14	7	8	Partiallymethylated	Partiallymethylated	Partiallymethylated	Partiallymethylated	Partiallymethylated	Partiallymethylated
chr15:71179598-71179932	334	32	Intergenic		0.0372488	-1.58653	down	27.08	42.9633	25.29	29	26.95	40.37	52.73	35.79	8.4474	9.6866	9	13.4821	17.6101	11.9525	8	7	9	11	8	7	Partiallymethylated	Partiallymethylated	Partiallymethylated	Partiallymethylated	Methylated	Partiallymethylated
chr16:6829128-6829646	518	63	Promoter	Tmem110 : NM_198774 : 146 : -56141	0.0215531	-2.20439	down	16.57	36.5267	16.31	16.03	17.37	44.96	38.25	26.37	8.4474	8.3028	9	23.2872	19.8114	13.66	8	6	9	19	9	8	Partiallymethylated	Partiallymethylated	Partiallymethylated	Partiallymethylated	Partiallymethylated	Partiallymethylated
chr17:19969945-19970990	1045	138	Promoter	Dek : NM_001004255 : 1 : -21956	0.0337233	-2.10285	down	11.7967	24.8067	12.13	7.95	15.31	19.94	31.6	22.88	12.671	8.3028	16	20.8359	33.019	23.905	12	6	16	17	15	14	Partiallymethylated	Unmethylated	Partiallymethylated	Partiallymethylated	Partiallymethylated	Partiallymethylated
chr17:25936293-25936528	235	29	Promoter	Sirt5 : NM_001004256 : 20 : -27023	0.0187058	-1.83271	down	76.2733	139.787	62.91	76.55	89.36	119.96	168.61	130.79	14.7829	17.9894	21	28.1898	39.6228	30.735	14	13	21	23	18	18	Methylated	Methylated	Methylated	Methylated	Methylated	Methylated
chr17:25966437-25966997	560	65	Intergenic		0.0253837	-1.67735	down	22.5633	37.8467	28.28	19.77	19.64	39.4	31.45	42.69	15.8388	11.0704	11	22.0616	17.6101	23.905	15	8	11	18	8	14	Partiallymethylated	Partiallymethylated	Partiallymethylated	Partiallymethylated	Partiallymethylated	Partiallymethylated
chr17:63012472-63012866	394	42	Intergenic		0.0112372	-1.89044	down	24.1867	45.7233	32.16	17.56	22.84	43.55	50.28	43.34	12.671	6.919	9	17.159	19.8114	17.075	12	5	9	14	9	10	Partiallymethylated	Partiallymethylated	Partiallymethylated	Partiallymethylated	Partiallymethylated	Partiallymethylated
chr18:29343235-29343472	237	18	Promoter	Zmat2 : NM_001135582 : -103 : -4739	0.00366397	-1.98935	down	37.86	75.3167	49.01	35.03	29.54	72.4	74.3	79.25	11.6151	8.3028	7	17.159	17.6101	18.7825	11	6	7	14	8	11	Partiallymethylated	Partiallymethylated	Partiallymethylated	Methylated	Methylated	Methylated
chr18:56473686-56474068	382	39	Promoter	Ablim3 : NM_001191698 : -100 : -117561	0.0273622	-2.22477	down	14.1033	31.3767	19.35	7.25	15.71	38.5	28.81	26.82	7.3914	2.7676	6	14.7077	11.0063	10.245	7	2	6	12	5	6	Partiallymethylated	Unmethylated	Partiallymethylated	Partiallymethylated	Partiallymethylated	Partiallymethylated
chr19:36006630-36007649	1019	113	Intragenic	LOC679149 : NM_001100999 : -36001215 : -36007102	0.0375983	-2.81066	down	6.69	18.8033	7.25	10.86	1.96	19.24	23.76	13.41	7.3914	11.0704	2	19.6103	24.2139	13.66	7	8	2	16	11	8	Unmethylated	Partiallymethylated	Unmethylated	Partiallymethylated	Partiallymethylated	Partiallymethylated
chr19:64939066-64939298	232	30	Intragenic	LOC679149 : NM_001100999 : -64933258 : -64939145	0.0342158	-5.13573	down	2.87333	14.7567	0	0	8.62	10.57	18.98	14.72	0	0	2	2.4513	4.4025	3.415	0	0	2	2	2	2	Unmethylated	Unmethylated	Unmethylated	Partiallymethylated	Partiallymethylated	Partiallymethylated
chr19:71984624-71984944	320	23	Promoter	Nrp1 : NM_145098 : 98 : -151252	0.0236742	-2.21884	down	38.6733	85.81	39.6	38.92	37.5	61.28	89.43	106.72	12.671	12.4542	12	19.6103	28.6165	34.15	12	9	12	16	13	20	Partiallymethylated	Partiallymethylated	Partiallymethylated	Methylated	Methylated	Methylated
chr1:143978817-143979060	243	18	Intergenic		0.0137396	-1.62135	down	31.6567	51.3267	30.42	39.86	24.69	50.44	54.35	49.19	7.3914	9.6866	6	12.2564	13.2076	11.9525	7	7	6	10	6	7	Partiallymethylated	Partiallymethylated	Partiallymethylated	Partiallymethylated	Methylated	Partiallymethylated
chr1:171116299-171116678	379	36	Intergenic		0.0118187	-1.58016	down	41.6433	65.8033	44.58	32.86	47.49	61.44	63.89	72.08	16.8947	12.4542	18	23.2872	24.2139	27.32	16	9	18	19	11	16	Partiallymethylated	Partiallymethylated	Partiallymethylated	Methylated	Methylated	Methylated
chr1:174033404-174033660	256	28	Intergenic		0.0388983	-2.12609	down	39.55	84.0867	61.87	21.62	35.16	90.97	94.59	66.7	15.8388	5.5352	9	23.2872	24.2139	17.075	15	4	9	19	11	10	Methylated	Partiallymethylated	Partiallymethylated	Methylated	Methylated	Methylated
chr1:220852957-220853245	288	24	Intergenic		0.0480002	-2.07605	down	49.7467	103.277	69.66	24.02	55.56	76.6	114.65	118.58	20.0625	6.919	16	22.0616	33.019	34.15	19	5	16	18	15	20	Methylated	Partiallymethylated	Methylated	Methylated	Methylated	Methylated
chr1:242484653-242485212	559	48	Promoter	Gna14 : NM_001013151 : 371 : -180849	0.0493383	-1.60066	down	37.3533	59.79	37.78	42.08	32.2	52.62	74.82	51.93	21.1184	23.5246	18	29.4154	41.8241	29.0275	20	17	18	24	19	17	Partiallymethylated	Partiallymethylated	Partiallymethylated	Methylated	Methylated	Methylated
chr1:85813466-85813686	220	17	Intergenic		0.0350136	-2.23326	down	25.3933	56.71	19.2	25.16	31.82	61.28	70.04	38.81	4.2237	5.5352	7	13.4821	15.4089	8.5375	4	4	7	11	7	5	Partiallymethylated	Partiallymethylated	Partiallymethylated	Methylated	Methylated	Partiallymethylated
chr20:7592339-7593072	733	70	Promoter	Cuta : NM_001164706 : -92 : -1669 ;|| Cuta : NM_001164707 : -389 : -1669 ;|| Cuta : NM_212494 : -174 : -1669	0.0241293	-1.58344	down	28.0233	44.3733	36.01	20.77	27.29	46.82	42.04	44.26	26.398	15.2218	20	34.318	30.8178	32.4425	25	11	20	28	14	19	Partiallymethylated	Partiallymethylated	Partiallymethylated	Partiallymethylated	Partiallymethylated	Partiallymethylated
chr2:207861717-207861959	242	24	Intergenic		0.00606992	-3.88307	down	22.2933	86.5667	8.73	45.75	12.4	86.1	81.87	91.73	2.1118	11.0704	3	20.8359	19.8114	22.1975	2	8	3	17	9	13	Unmethylated	Partiallymethylated	Partiallymethylated	Methylated	Methylated	Methylated
chr2:208677512-208678091	579	64	Promoter	Il6r : NM_017020 : -22 : -48736	0.0493153	-1.53208	down	42.1867	64.6333	41.95	31.07	53.54	74.09	60.83	58.98	24.2862	17.9894	31	42.8975	35.2203	34.15	23	13	31	35	16	20	Partiallymethylated	Partiallymethylated	Methylated	Methylated	Methylated	Methylated
chr2:215034479-215034942	463	45	Promoter	RGD1563667 : NM_001100985 : -143 : -401956 ;|| Them4 : NM_001025017 : 65 : -20694	0.0358925	-2.02676	down	18.9367	38.38	25.09	20.92	10.8	34.41	47.54	33.19	11.6151	9.6866	5	15.9333	22.0127	15.3675	11	7	5	13	10	9	Partiallymethylated	Partiallymethylated	Partiallymethylated	Partiallymethylated	Partiallymethylated	Partiallymethylated
chr2:215764830-215765531	701	49	Promoter	Pip5k1a : NM_001042621 : 73 : -42811	0.0396856	-2.1098	down	25.7433	54.3133	22.59	11.84	42.8	57.7	56.52	48.72	15.8388	8.3028	30	40.4462	39.6228	34.15	15	6	30	33	18	20	Partiallymethylated	Partiallymethylated	Partiallymethylated	Methylated	Methylated	Partiallymethylated
chr2:43827292-43827632	340	44	Promoter	Wdr41 : NM_001108541 : 78 : -49074	0.000382478	-2.14303	down	21.93	46.9967	24.85	20.35	20.59	50.47	45.32	45.2	8.4474	6.919	7	17.159	15.4089	15.3675	8	5	7	14	7	9	Partiallymethylated	Partiallymethylated	Partiallymethylated	Partiallymethylated	Partiallymethylated	Partiallymethylated
chr3:120627385-120627720	335	26	Promoter	B2m : NM_012512 : 54 : -5971	0.000208298	-2.20621	down	44.1133	97.3233	40.98	49.57	41.79	91.47	98.56	101.94	13.727	16.6056	14	30.6411	33.019	34.15	13	12	14	25	15	20	Partiallymethylated	Partiallymethylated	Partiallymethylated	Methylated	Methylated	Methylated
chr3:127902237-127902505	268	20	Promoter	Sirpa : NM_013016 : -502 : -38227	0.0396103	-1.84498	down	42.0367	77.5567	51.22	41.31	33.58	64.03	98.56	70.08	13.727	11.0704	9	17.159	26.4152	18.7825	13	8	9	14	12	11	Methylated	Partiallymethylated	Partiallymethylated	Methylated	Methylated	Methylated
chr3:130394830-130395402	572	75	Intergenic		0.0443329	-3.7479	down	13.0767	49.01	22.15	4.84	12.24	30	69.27	47.76	12.671	2.7676	7	17.159	39.6228	27.32	12	2	7	14	18	16	Partiallymethylated	Unmethylated	Partiallymethylated	Partiallymethylated	Methylated	Partiallymethylated
chr3:161177711-161178147	436	46	Intergenic		0.0383678	-2.31955	down	34.4233	79.8467	31.48	19.04	52.75	75.9	100.98	62.66	13.727	8.3028	23	33.0923	44.0254	27.32	13	6	23	27	20	16	Partiallymethylated	Partiallymethylated	Methylated	Methylated	Methylated	Methylated
chr3:167598761-167599010	249	27	Intragenic	Mmp9 : NM_031055 : 1069 : -6995	0.0136351	-2.41635	down	33.5933	81.1733	42.41	22.23	36.14	63.99	97.24	82.29	10.5592	5.5352	9	15.9333	24.2139	20.49	10	4	9	13	11	12	Partiallymethylated	Partiallymethylated	Partiallymethylated	Methylated	Methylated	Methylated
chr3:181082957-181083625	668	60	Promoter	Polr3k : NM_001014259 : 169 : -4029	0.0221275	-1.76015	down	32.8533	57.8267	34.78	24.86	38.92	47.7	59.32	66.46	23.2302	16.6056	26	31.8667	39.6228	44.395	22	12	26	26	18	26	Partiallymethylated	Partiallymethylated	Partiallymethylated	Partiallymethylated	Methylated	Methylated
chr4:146635367-146635928	561	46	Promoter	Skap2 : NM_130413 : 16 : -150248	0.0464709	-2.62961	down	22.1567	58.2633	15.06	24.67	26.74	43.69	82.4	48.7	8.4474	13.838	15	24.5128	46.2266	27.32	8	10	15	20	21	16	Partiallymethylated	Partiallymethylated	Partiallymethylated	Partiallymethylated	Methylated	Partiallymethylated
chr4:179603822-179604334	512	48	Promoter	Mthfd2 : NM_001109398 : 253 : -11265	0.0129061	-2.55262	down	23.82	60.8033	24.75	13.51	33.2	57.45	51.59	73.37	12.671	6.919	17	29.4154	26.4152	37.565	12	5	17	24	12	22	Partiallymethylated	Partiallymethylated	Partiallymethylated	Methylated	Methylated	Methylated
chr4:216430454-216430884	430	40	Intergenic		0.0148213	-1.54589	down	60.69	93.82	54.02	67.58	60.47	79.81	102.38	99.27	23.2302	29.0598	26	34.318	44.0254	42.6875	22	21	26	28	20	25	Methylated	Methylated	Methylated	Methylated	Methylated	Methylated
chr4:217363401-217364142	741	102	Intergenic		0.033106	-2.14473	down	11.9533	25.6367	12.82	14.94	8.1	33.08	20.79	23.04	9.5033	11.0704	6	24.5128	15.4089	17.075	9	8	6	20	7	10	Partiallymethylated	Partiallymethylated	Unmethylated	Partiallymethylated	Partiallymethylated	Partiallymethylated
chr4:235634548-235634869	321	25	Intragenic	Ptpro : NM_017336 : 126449 : -83964	0.0366442	-1.998	down	26.6833	53.3133	23.03	25.87	31.15	49.64	41.15	69.15	7.3914	8.3028	10	15.9333	13.2076	22.1975	7	6	10	13	6	13	Partiallymethylated	Partiallymethylated	Partiallymethylated	Partiallymethylated	Partiallymethylated	Methylated
chr4:7670536-7671106	570	69	Promoter	Fam126a : NM_001191969 : 290 : -60442	0.0277793	-1.54974	down	31.0933	48.1867	31.49	26.7	35.09	45.16	42.48	56.92	17.9506	15.2218	20	25.7385	24.2139	32.4425	17	11	20	21	11	19	Partiallymethylated	Partiallymethylated	Partiallymethylated	Partiallymethylated	Partiallymethylated	Methylated
chr5:139654545-139654811	266	20	Promoter	Urod : NM_019209 : -29 : -4116	0.00789983	-3.80937	down	19.1467	72.9367	19.85	0	37.59	73.72	74.48	70.61	5.2796	0	10	19.6103	19.8114	18.7825	5	0	10	16	9	11	Partiallymethylated	Unmethylated	Partiallymethylated	Methylated	Methylated	Methylated
chr5:142272917-142273152	235	20	Intergenic		0.0378655	-2.22329	down	34.0067	75.6067	53.92	35.33	12.77	62.59	84.3	79.93	12.671	8.3028	3	14.7077	19.8114	18.7825	12	6	3	12	9	11	Methylated	Partiallymethylated	Partiallymethylated	Methylated	Methylated	Methylated
chr5:142350026-142350499	473	68	Intergenic		0.026046	-1.96651	down	6.57	12.92	6.7	8.78	4.23	10.36	13.96	14.44	3.1678	4.1514	2	4.9026	6.6038	6.83	3	3	2	4	3	4	Unmethylated	Unmethylated	Unmethylated	Partiallymethylated	Partiallymethylated	Partiallymethylated
chr5:150644493-150645373	880	114	Intragenic	Phc2 : NM_001013169 : 24436 : -24021	0.0379701	-2.09282	down	13.1433	27.5067	16.8	7.86	14.77	22.28	35.02	25.22	14.7829	6.919	13	19.6103	30.8178	22.1975	14	5	13	16	14	13	Partiallymethylated	Unmethylated	Partiallymethylated	Partiallymethylated	Partiallymethylated	Partiallymethylated
chr5:155495646-155496174	528	42	Promoter	Gpn2 : NM_001270959 : 73 : -7423	0.0079975	-1.75005	down	36.9667	64.6933	34	31.45	45.45	65	70.87	58.21	17.9506	16.6056	24	34.318	37.4216	30.735	17	12	24	28	17	18	Partiallymethylated	Partiallymethylated	Partiallymethylated	Methylated	Methylated	Methylated
chr5:163313987-163314688	701	61	Promoter	Necap2 : NM_199096 : 229 : -12128	0.0140482	-2.28449	down	17.1067	39.08	18.08	11.84	21.4	38.47	47.1	31.67	12.671	8.3028	15	26.9641	33.019	22.1975	12	6	15	22	15	13	Partiallymethylated	Partiallymethylated	Partiallymethylated	Partiallymethylated	Partiallymethylated	Partiallymethylated
chr5:164007887-164008153	266	26	Intergenic		0.00483788	-1.61159	down	47.9133	77.2167	55.57	46.82	41.35	73.72	74.48	83.45	14.7829	12.4542	11	19.6103	19.8114	22.1975	14	9	11	16	9	13	Methylated	Partiallymethylated	Partiallymethylated	Methylated	Methylated	Methylated
chr5:168730749-168731001	252	19	Intergenic		0.026021	-3.73608	down	40.1767	150.103	16.76	16.47	87.3	136.18	192.17	121.96	4.2237	4.1514	22	34.318	48.4279	30.735	4	3	22	28	22	18	Partiallymethylated	Partiallymethylated	Methylated	Methylated	Methylated	Methylated
chr5:21307056-21307670	614	61	Promoter	Lyn : NM_030857 : 270 : -115477	0.0335841	-1.52067	down	37.81	57.4967	46.43	36.06	30.94	65.87	53.78	52.84	28.5098	22.1408	19	40.4462	33.019	32.4425	27	16	19	33	15	19	Partiallymethylated	Partiallymethylated	Partiallymethylated	Methylated	Methylated	Methylated
chr6:133752030-133752767	737	96	Intergenic		0.0244171	-1.92615	down	11.6	22.3433	8.6	11.27	14.93	21.62	26.88	18.53	6.3355	8.3028	11	15.9333	19.8114	13.66	6	6	11	13	9	8	Unmethylated	Partiallymethylated	Partiallymethylated	Partiallymethylated	Partiallymethylated	Partiallymethylated
chr6:52955501-52955906	405	37	Promoter	Kidins220 : NM_053795 : 79 : -92551	0.0111734	-4.77442	down	12.56	59.9667	5.21	10.25	22.22	60.53	43.48	75.89	2.1118	4.1514	9	24.5128	17.6101	30.735	2	3	9	20	8	18	Unmethylated	Partiallymethylated	Partiallymethylated	Methylated	Partiallymethylated	Methylated
chr7:120742784-120743047	263	44	Promoter	Kdelr3 : NM_001127546 : -65 : -10245	0.0322448	-4.29067	down	13.6467	58.5533	0	10.52	30.42	37.28	66.96	71.42	0	2.7676	8	9.8051	17.6101	18.7825	0	2	8	8	8	11	Unmethylated	Partiallymethylated	Partiallymethylated	Partiallymethylated	Methylated	Methylated
chr7:120958136-120958745	609	77	Intergenic		0.0227613	-1.98258	down	29.09	57.6733	31.21	36.36	19.7	52.33	50.6	70.09	19.0066	22.1408	12	31.8667	30.8178	42.6875	18	16	12	26	14	25	Partiallymethylated	Partiallymethylated	Partiallymethylated	Methylated	Partiallymethylated	Methylated
chr7:138819943-138820550	607	54	Intergenic		0.0183316	-1.71012	down	27.7933	47.53	31.31	27.36	24.71	46.44	39.89	56.26	19.0066	16.6056	15	28.1898	24.2139	34.15	18	12	15	23	11	20	Partiallymethylated	Partiallymethylated	Partiallymethylated	Partiallymethylated	Partiallymethylated	Methylated
chr7:139783909-139784284	375	27	Promoter	Mettl7a : NM_001037355 : 342 : -6505	0.0327223	-1.93351	down	34.2933	66.3067	45.05	25.83	32	62.1	82.18	54.64	16.8947	9.6866	12	23.2872	30.8178	20.49	16	7	12	19	14	12	Partiallymethylated	Partiallymethylated	Partiallymethylated	Methylated	Methylated	Methylated
chr7:142358521-142358785	264	23	Intergenic		0.0305737	-2.09298	down	29.6467	62.05	40	26.21	22.73	46.43	75.04	64.68	10.5592	6.919	6	12.2564	19.8114	17.075	10	5	6	10	9	10	Partiallymethylated	Partiallymethylated	Partiallymethylated	Partiallymethylated	Methylated	Methylated
chr7:18731174-18732037	863	82	Promoter	Hnrnpm : NM_001109911 : 243 : -37752	0.0447019	-2.04256	down	23.2633	47.5167	26.92	20.85	22.02	41.19	63.77	37.59	23.2302	17.9894	19	35.5436	55.0317	32.4425	22	13	19	29	25	19	Partiallymethylated	Partiallymethylated	Partiallymethylated	Partiallymethylated	Methylated	Partiallymethylated
chr7:62364827-62365247	420	32	Intergenic		0.00303785	-2.66316	down	8.23333	21.9267	10.06	9.88	4.76	20.43	20.96	24.39	4.2237	4.1514	2	8.5795	8.8051	10.245	4	3	2	7	4	6	Partiallymethylated	Partiallymethylated	Unmethylated	Partiallymethylated	Partiallymethylated	Partiallymethylated
chr8:22205930-22206212	282	25	Intergenic		0.0338819	-1.63232	down	71.1933	116.21	67.4	53.98	92.2	113	132.7	102.93	19.0066	15.2218	26	31.8667	37.4216	29.0275	18	11	26	26	17	17	Methylated	Methylated	Methylated	Methylated	Methylated	Methylated
chr8:62764906-62765111	205	21	Intergenic		0.014227	-1.59524	down	65.3067	104.18	51.51	81	63.41	107.62	96.64	108.28	10.5592	16.6056	13	22.0616	19.8114	22.1975	10	12	13	18	9	13	Methylated	Methylated	Methylated	Methylated	Methylated	Methylated
chr8:65166054-65166421	367	53	Intergenic		0.0327376	-1.93548	down	24.3333	47.0967	17.26	33.94	21.8	50.09	53.98	37.22	6.3355	12.4542	8	18.3846	19.8114	13.66	6	9	8	15	9	8	Partiallymethylated	Partiallymethylated	Partiallymethylated	Partiallymethylated	Methylated	Partiallymethylated
chr9:16676207-16676837	630	54	Intragenic	Slc29a1 : NM_031684 : 3456 : -11248	0.0252664	-1.58092	down	38.06	60.17	35.2	32.95	46.03	56.42	69.88	54.21	22.1743	20.757	29	35.5436	44.0254	34.15	21	15	29	29	20	20	Partiallymethylated	Partiallymethylated	Partiallymethylated	Methylated	Methylated	Methylated
chr9:81642171-81642573	402	28	Promoter	Rnf25 : NM_001012004 : 115 : -6698 ;|| Stk36 : NM_001173986 : -186 : -27283	0.0441709	-1.79382	down	33.0133	59.22	42.03	17.21	39.8	60.98	65.71	50.97	16.8947	6.919	16	24.5128	26.4152	20.49	16	5	16	20	12	12	Partiallymethylated	Partiallymethylated	Partiallymethylated	Methylated	Methylated	Methylated
chr9:8988694-8989212	518	48	Promoter	Slc25a23 : NM_001106873 : 247 : -13659	0.018882	-1.73788	down	35.95	62.4767	26.5	42.74	38.61	59.15	72.24	56.04	13.727	22.1408	20	30.6411	37.4216	29.0275	13	16	20	25	17	17	Partiallymethylated	Partiallymethylated	Partiallymethylated	Methylated	Methylated	Methylated
chr9:9341854-9342120	266	19	Intergenic		0.0206787	-2.05972	down	11.61	23.9133	7.94	15.61	11.28	27.65	24.83	19.26	2.1118	4.1514	3	7.3539	6.6038	5.1225	2	3	3	6	3	3	Unmethylated	Partiallymethylated	Partiallymethylated	Partiallymethylated	Partiallymethylated	Partiallymethylated
