# Supplementary material for: Exercise-induced methylation of the Serhl2 promoter and implication for lipid metabolism in rat skeletal muscle
Source: Mol Metab. 2024 Dec 8;92:102081. doi: 10.1016/j.molmet.2024.102081 (PMC11732562; doi:10.1016/j.molmet.2024.102081)
Supplement: Multimedia component 4 — Appendix B3. (Excel file). Supplementary Table S6. List of the GeneBody in DMR. [file mmc4.xlsx]

## Sheet: SupTable_S6a_Genebody T vs S.up
Supplementary Table S6 (a) List of the Genebodys in differential methylated regions (DMRs): Upregulated after training
GeneBody MeDIP Signal Profiles for T vs S P-value cutoff: 0.05 Fold Change cutoff: 1.5 Column A: GeneName, the related gene name of investigated promoter region. Column B: Chromosome, the chromosome that the transcript lies in. Column C: Strand, the strand of the transcript. Column D: TSS, The start site of the transcript. Column E: TTS, The end site of the transcript. Column F: GeneLength, the l…
T vs S UP (genebodys)
genebody information								P-value, fold change, regulation			Group MeDIP-score (Read-counts/kb)		MeDIP-score (Read-counts/kb)						Relative Methylation level (Read-counts/kb/CpGNumber)						Read-counts(normalized)						Read-counts(raw)
GeneName	Chromosome	Strand	TSS	TTS	GeneLength	CpGNumber(Genebody Region)	Promoter_Classification	P-value (T vs S)	Fold Change (T vs S)	Regulation	group T	group S	16T	19T	26T	15S	24S	28S	16T	19T	26T	15S	24S	28S	16T	19T	26T	15S	24S	28S	16T	19T	26T	15S	24S	28S	Accession	GeneID	ProteinID	ProteinName	OMIMID	mRNADescription
Aldh18a1	chr1	-	266537718	266505498	32220	568	HCP	0.00532813	100	up	0.0366667	0	0.03	0.05	0.03	0	0	0	1	1	1	0	0	0	1	1	1	0	0	0	0.0001	0.0001	0.0001	0	0	0	NM_001108524	361755	NP_001101994	delta-1-pyrroline-5-carboxylate synthase	0
Atp5f1	chr2	-	227841654	227830379	11275	58	HCP	0.0377209	4.31818	up	0.633333	0.146667	0.57	0.9	0.43	0.26	0	0.18	5	8	4	2	0	2	5	6	4	2	0	1	0.0098	0.0154	0.0074	0.0046	0	0.0032	NM_134365	171375	NP_599192	ATP synthase subunit b, mitochondrial precursor	0	may act as a hydrogen transporting ATPase [RGD, Feb 2006]. Sequence Note: This RefSeq record was created from transcript and genomic sequence data to make the sequence consistent with the reference genome assembly. The genomic coordinates used for the transcript record were based on transcript alignments. ##Evidence-Data-START## Transcript exon combination :: FQ214353.1, FQ216232.1 [ECO:0000332] …
Atp5f1	chr2	-	227998363	227987600	10763	56	HCP	0.0109033	100	up	0.17	0	0.24	0.16	0.11	0	0	0	2	1	1	0	0	0	2	1	1	0	0	0	0.0043	0.0028	0.002	0	0	0	NM_134365	171375	NP_599192	ATP synthase subunit b, mitochondrial precursor	0	may act as a hydrogen transporting ATPase [RGD, Feb 2006]. Sequence Note: This RefSeq record was created from transcript and genomic sequence data to make the sequence consistent with the reference genome assembly. The genomic coordinates used for the transcript record were based on transcript alignments. ##Evidence-Data-START## Transcript exon combination :: FQ214353.1, FQ216232.1 [ECO:0000332] …
Calcoco1	chr7	-	143233218	143218500	14718	206	ICP	0.0384539	100	up	0.203333	0	0.08	0.22	0.31	0	0	0	1	3	4	0	0	0	1	2	4	0	0	0	0.0004	0.0011	0.0015	0	0	0	NM_139190	246047	NP_631929	calcium-binding and coiled-coil domain-containing protein 1	0
Cish	chr8	+	115411026	115415974	4948	50	HCP	0.0381729	1.72573	up	34.3133	19.8833	33.31	33.33	36.3	27.02	11.2	21.43	98	98	107	80	33	63	93	71	107	65	15	37	0.6662	0.6666	0.7259	0.5405	0.224	0.4286	NM_031804	83681	NP_113992	cytokine-inducible SH2-containing protein	0	mouse homolog is a negative regulator of cytokine signaling [RGD, Feb 2006]. ##Evidence-Data-START## Transcript exon combination :: BC161930.1, AF065161.1 [ECO:0000332] ##Evidence-Data-END##
Crkl	chr11	-	90867428	90833004	34424	249	HCP	0.0483981	2.67241	up	0.516667	0.193333	0.55	0.6	0.4	0.26	0	0.32	18	19	13	9	0	10	17	14	13	7	0	6	0.0022	0.0024	0.0016	0.0011	0	0.0013	NM_001008284	287942	NP_001008285	crk-like protein	0
Dgcr2	chr6	-	147394380	147345992	48388	520	ICP	0.000978089	100	up	0.05	0	0.05	0.06	0.04	0	0	0	2	3	2	0	0	0	2	2	2	0	0	0	0.0001	0.0001	0.0001	0	0	0	NM_001012146	360742	NP_001012146	integral membrane protein DGCR2/IDD precursor	0
Elovl6	chr2	-	253616747	253509515	107232	1674	ICP	0.0013239	100	up	0.0266667	0	0.03	0.03	0.02	0	0	0	3	3	2	0	0	0	3	2	2	0	0	0	0	0	0	0	0	0	NM_134383	171402	NP_599210	elongation of very long chain fatty acids protein 6	0	mouse homolog is a long chain fatty acyl elongase [RGD, Feb 2006]. ##Evidence-Data-START## Transcript exon combination :: FM039661.1, FM039632.1 [ECO:0000332] ##Evidence-Data-END##
Fam110c	chr6	+	58647799	58654058	6259	64	ICP	0.0298409	1.62056	up	17.34	10.7	16.86	17.55	17.61	12.95	6.72	12.43	72	75	75	55	29	53	68	54	75	45	13	31	0.2634	0.2741	0.2752	0.2023	0.105	0.1942	NM_001025051	500638	NP_001020222	protein FAM110C	0
Gale	chr5	+	158075303	158079808	4505	74	ICP	0.0359229	1.81546	up	41.09	22.6333	40.47	40.88	41.92	32.78	22.85	12.27	101	102	105	82	57	31	96	74	105	67	26	18	0.5468	0.5524	0.5664	0.443	0.3087	0.1658	NM_080783	114860	NP_542961	UDP-glucose 4-epimerase	0	enzyme with galactose-4 epimerase activity [RGD, Feb 2006]. ##Evidence-Data-START## Transcript exon combination :: BC097293.1 [ECO:0000332] ##Evidence-Data-END##
Hapln4	chr16	-	20939015	20931164	7851	183	HCP	0.00983313	100	up	0.256667	0	0.36	0.24	0.17	0	0	0	2	1	1	0	0	0	2	1	1	0	0	0	0.002	0.0013	0.0009	0	0	0	NM_001108398	361129	NP_001101868	hyaluronan and proteoglycan link protein 4 precursor	0
Hoxc5	chr7	+	142419476	142422899	3423	11	ICP	0.024213	1.74473	up	30.37	17.4067	30.42	26.26	34.43	12.06	18.56	21.6	43	37	49	17	26	31	41	27	49	14	12	18	2.7658	2.3869	3.1304	1.0962	1.6875	1.9635	NM_001108116	315341	NP_001101586	homeo box C5	0
Irx1	chr1	+	35319894	35325724	5830	153	HCP	0.03066	2.07525	up	25.3733	12.2267	26.19	25.65	24.28	18.56	13.22	4.9	100	98	93	71	51	19	95	71	93	58	23	11	0.1712	0.1677	0.1587	0.1213	0.0864	0.0321	NM_001107331	306659	NP_001100801	iroquois homeobox 1	0
Klf6	chr17	-	69633946	69624950	8996	102	HCP	0.0266039	1.52994	up	16.4367	10.7433	16.15	17.01	16.15	12.96	7.55	11.72	113	119	113	91	53	82	107	86	113	74	24	48	0.1583	0.1668	0.1584	0.1271	0.074	0.1149	NM_031642	58954	NP_113830	Krueppel-like factor 6	0	activates transcription from the collagen alpha (I) promoter in vitro; may play a role in activation of hepatic stellate cells in response to injury [RGD, Feb 2006]. Sequence Note: The RefSeq transcript and protein were derived from genomic sequence to make the sequence consistent with the reference genome assembly. The genomic coordinates used for the transcript record were based on alignments. …
LOC297756	chr5	-	2794284	2789993	4291	32	ICP	0.0478353	1.98732	up	29.7833	14.9867	22.58	31.41	35.36	21.93	9.61	13.42	52	72	81	50	22	31	49	52	81	41	10	18	0.7058	0.9815	1.1049	0.6854	0.3003	0.4192	NM_001013928	297756	NP_001013950	ribosomal protein S8-like	0
LOC312273	chr4	-	133984213	133978267	5946	27	LCP	0.0476348	1.64074	up	14.2033	8.65667	13.11	16.83	12.67	11.18	6.14	8.65	52	66	50	44	24	34	49	48	50	36	11	20	0.4856	0.6234	0.4693	0.4141	0.2273	0.3205	NM_001107856	312273	NP_001101326	trypsin V-A precursor	0
Mfrp	chr8	+	47054087	47059250	5163	44	LCP	0.0154526	1.62752	up	37.97	23.33	34.05	42.87	36.99	25.19	26.45	18.35	108	136	117	80	84	58	102	98	117	65	38	34	0.7739	0.9744	0.8407	0.5724	0.601	0.4171	NM_001108137	315597	NP_001101607	membrane frizzled-related protein	0
Mrpl1	chr8	+	54994571	55084745	90174	809	ICP	0.00749043	6	up	0.02	0.00333333	0.02	0.02	0.02	0.01	0	0	2	1	2	1	0	0	2	1	2	1	0	0	0	0	0	0	0	0	NM_001105997	289491	NP_001099467	39S ribosomal protein L1, mitochondrial	0
Myoc	chr13	+	85409610	85420008	10398	54	LCP	0.0282612	1.53335	up	19.54	12.7433	18.36	18.95	21.31	15.03	9.17	14.03	154	159	179	126	77	118	146	115	179	103	35	69	0.3399	0.3509	0.3947	0.2784	0.1699	0.2598	NM_030865	81523	NP_110492	myocilin precursor	0	gene is associated with the pathogenesis of juvenile-onset primary open angle glaucoma [RGD, Feb 2006]. ##Evidence-Data-START## Transcript exon combination :: AF093567.1, AB019393.1 [ECO:0000332] ##Evidence-Data-END##
Nat9	chr10	+	104566821	104571583	4762	50	HCP	0.0335633	1.65852	up	33.4967	20.1967	30.58	34.07	35.84	27.96	15.94	16.69	84	94	99	77	44	46	80	68	99	63	20	27	0.6117	0.6814	0.7169	0.5591	0.3188	0.3338	NM_001134835	303669	NP_001128307	N-acetyltransferase 9	0
Peo1	chr1	+	272198894	272205288	6394	53	HCP	0.0198741	1.50841	up	19.73	13.08	19.71	21.73	17.75	12.83	15.53	10.88	87	95	78	56	68	48	82	69	78	46	31	28	0.3718	0.41	0.3349	0.2421	0.293	0.2053	NM_001107599	309441	NP_001101069	twinkle protein, mitochondrial	0
Pex19	chr13	+	95035471	95044923	9452	85	ICP	0.00117105	100	up	0.153333	0	0.14	0.19	0.13	0	0	0	1	1	1	0	0	0	1	1	1	0	0	0	0.0017	0.0022	0.0016	0	0	0	NM_001107375	289233	NP_001100845	peroxisomal biogenesis factor 19 isoform 1	0
Pmepa1	chr3	-	177366886	177360058	6828	118	ICP	0.0192747	1.79721	up	35.2733	19.6267	35.21	37.26	33.35	27.16	13.68	18.04	170	180	161	131	66	87	161	130	161	107	30	51	0.2984	0.3158	0.2826	0.2302	0.1159	0.1529	NM_001107807	311676	NP_001101277	transmembrane prostate androgen-induced protein precursor	0
Pou4f2	chr19	+	44051762	44055404	3642	32	HCP	0.00157147	2.19519	up	18.8567	8.59	19.29	20.23	17.05	10.45	8.04	7.28	32	33	28	17	13	12	30	24	28	14	6	7	0.6029	0.6321	0.5329	0.3266	0.2514	0.2275	NM_134355	171355	NP_599182	POU domain, class 4, transcription factor 2	0	member of the POU family of transcription factors; play key roles in the development of specific neuronal cell types [RGD, Feb 2006]. Sequence Note: The RefSeq transcript and protein were derived from genomic sequence to make the sequence consistent with the reference genome assembly. The genomic coordinates used for the transcript record were based on alignments.
Ppia	chr14	+	80306922	80310652	3730	16	HCP	0.0159949	4.18537	up	11.44	2.73333	13.43	12.8	8.09	4.25	0	3.95	23	22	14	7	0	7	22	16	14	6	0	4	0.8392	0.7999	0.5058	0.2657	0	0.2467	NM_017101	25518	NP_058797	peptidyl-prolyl cis-trans isomerase A	0	may play a role in protein folding or intracellular protein transport [RGD, Feb 2006]. ##Evidence-Data-START## Transcript exon combination :: M19533.1, FQ241390.1 [ECO:0000332] ##Evidence-Data-END##
Prrt2	chr1	-	205435166	205431759	3407	21	ICP	0.0359572	2.4265	up	43.03	17.7333	36.02	51.14	41.93	27.88	4.69	20.63	51	72	59	39	7	29	48	52	59	32	3	17	1.7154	2.4354	1.9968	1.3274	0.2235	0.9824	NR_077057	361651			0
Prrt2	chr1	-	205435350	205431759	3591	25	ICP	0.0475107	2.34964	up	42.27	17.99	35.84	46.97	44	31.58	4.15	18.24	57	75	70	50	7	29	54	54	70	41	3	17	1.4336	1.8787	1.7599	1.2634	0.166	0.7298	NM_001276470	361651	NP_001263399	proline-rich transmembrane protein 2	0
RGD1305713	chr1	-	144551617	144544560	7057	96	ICP	0.0152875	2.36326	up	9.56333	4.04667	11.28	9.3	8.11	5.57	2.18	4.39	57	47	41	28	11	22	54	34	41	23	5	13	0.1175	0.0969	0.0845	0.0581	0.0227	0.0457	NM_001024749	293059	NP_001019920	UPF0235 protein C15orf40 homolog	0
RGD1564719	chr1	-	92791055	92784850	6205	63	ICP	0.0400856	1.50517	up	27.1733	18.0533	28.12	29.62	23.78	23.03	15.7	15.43	118	125	100	97	66	65	112	90	100	79	30	38	0.4464	0.4701	0.3775	0.3655	0.2493	0.2449	NM_001109335	502320	NP_001102805	uncharacterized protein LOC502320	0
RT1-CE15	chr20	-	5073876	4805695	268181	2990	LCP	0.0285127	1.98485	up	0.436667	0.22	0.42	0.41	0.48	0.33	0.12	0.21	112	109	128	88	31	55	106	79	128	72	14	32	0.0001	0.0001	0.0002	0.0001	0	0.0001	NM_001008838	414789	NP_001008838	RT1 class I, locus CE15 precursor	0
Rab34	chr10	-	66186244	66182983	3261	30	HCP	0.0482538	1.82679	up	35.6833	19.5333	30.15	42.8	34.1	23.33	24.44	10.83	38	54	43	29	31	14	36	39	43	24	14	8	1.0048	1.4266	1.1367	0.7776	0.8146	0.3611	NM_001012140	360571	NP_001012140	ras-related protein Rab-34	0
Rufy2	chr20	-	29090619	29061216	29403	273	HCP	0.0380293	100	up	0.0666667	0	0.04	0.05	0.11	0	0	0	1	1	3	0	0	0	1	1	3	0	0	0	0.0001	0.0002	0.0004	0	0	0	NM_001168586	690777	NP_001162058	RUN and FYVE domain-containing protein 2	0
Serpina3n	chr6	+	137283366	137290901	7535	43	LCP	0.0283193	2.15681	up	11.1867	5.18667	10.11	12.25	11.2	8.41	4.37	2.78	56	68	62	47	24	15	53	49	62	38	11	9	0.2351	0.2849	0.2605	0.1957	0.1017	0.0646	NM_031531	24795	NP_113719	serine protease inhibitor A3N	0	secreted acidic glycoprotein that may act as a serine protease inhibitor; expression is transiently induced during inflammation [RGD, Feb 2006]. Publication Note: This RefSeq record includes a subset of the publications that are available for this gene. Please see the Gene record to access additional publications. ##Evidence-Data-START## Transcript exon combination :: X16359.1, FQ209856.1 [ECO:00…
Slitrk2	chrX	+	151098815	151102256	3441	19	ICP	0.0173024	1.78155	up	29.74	16.6933	27.85	33.61	27.76	22.11	13.75	14.22	40	48	40	32	20	20	38	35	40	26	9	12	1.4655	1.769	1.461	1.1639	0.7236	0.7484	NM_001107587	309349	NP_001101057	SLIT and NTRK-like protein 2 precursor	0
Smgc	chr7	+	132724655	132759434	34779	311	ICP	0.0235185	2.09646	up	3.55	1.69333	3.51	2.96	4.18	2.43	1.14	1.51	115	97	137	80	37	50	109	70	137	65	17	29	0.0113	0.0095	0.0134	0.0078	0.0037	0.0049	NM_001004449	446171	NP_001004449	submandibular gland protein C precursor	0	secretory protein that is a marker for type I (terminal tubule) cells of the submandibular gland [RGD, Feb 2006]. ##Evidence-Data-START## Transcript exon combination :: AY459347.1 [ECO:0000332] ##Evidence-Data-END##
Sqstm1	chr10	-	35474704	35471546	3158	25	HCP	0.0483746	2.36724	up	37	15.63	31.91	45.41	33.68	25.4	3.8	17.69	37	53	39	29	4	20	35	38	39	24	2	12	1.2766	1.8164	1.3472	1.0161	0.1521	0.7078	NM_181550	113894	NP_853528	sequestosome-1 isoform 2	0	interacts with PKC-zeta and GABA(C) receptors to form ternary postsynaptic complex in the retina [RGD, Feb 2006].
Sult1a1	chr1	-	205083105	205079584	3521	10	LCP	0.0448208	1.66711	up	41.8333	25.0933	43.04	43.67	38.79	36.26	18.81	20.21	65	66	59	55	29	31	62	48	59	45	13	18	4.3042	4.367	3.879	3.6262	1.8814	2.0207	NM_031834	83783	NP_114022	sulfotransferase 1A1	0
Tm6sf2	chr16	-	20949202	20941989	7213	75	ICP	0.000657671	100	up	0.44	0	0.41	0.53	0.38	0	0	0	2	3	2	0	0	0	2	2	2	0	0	0	0.0054	0.0071	0.0051	0	0	0	NM_001127654	689029	NP_001121126	transmembrane 6 superfamily member 2	0
Tmem177	chr13	-	41045862	41042436	3426	19	ICP	0.00656944	1.93404	up	40.4667	20.9233	41.47	37.85	42.08	24.93	13.89	23.95	59	54	60	36	20	34	56	39	60	29	9	20	2.1825	1.9919	2.2145	1.3119	0.7312	1.2604	NM_001037776	304735	NP_001032865	transmembrane protein 177	0
Trmt2a	chr11	-	89984220	89979610	4610	30	HCP	0.0400343	1.74923	up	39.5267	22.5967	40.86	37.11	40.61	33.34	19.4	15.05	107	97	106	87	51	39	101	70	106	71	23	23	1.362	1.2371	1.3538	1.1114	0.6466	0.5016	NM_001011895	287953	NP_001011895	tRNA (uracil-5-)-methyltransferase homolog A	0
Ubc	chr12	+	38515327	38520061	4734	35	HCP	0.0227552	6.4403	up	2.87667	0.446667	1.93	3.04	3.66	1.34	0	0	5	8	10	4	0	0	5	6	10	3	0	0	0.0552	0.0868	0.1045	0.0384	0	0	NM_017314	50522	NP_059010	polyubiquitin-C precursor	0	may play a role in muscle protein catabolism [RGD, Feb 2006]. ##Evidence-Data-START## Transcript exon combination :: D17296.1 [ECO:0000332] ##Evidence-Data-END##
Vom2r13	chr1	+	64550974	64598158	47184	237	LCP	0.000206702	1.52239	up	1.02	0.67	1.05	1.04	0.97	0.65	0.68	0.68	48	47	44	29	31	31	45	34	44	24	14	18	0.0044	0.0044	0.0041	0.0027	0.0029	0.0029	NM_001099489	690593	NP_001092959	vomeronasal 2 receptor, 13 precursor	0
Zbtb38	chr8	-	104040041	104036139	3902	67	LCP	0.0385996	1.95363	up	29.4933	15.0967	29.98	32.74	25.76	21.91	16.2	7.18	57	62	49	42	31	14	54	45	49	34	14	8	0.4474	0.4887	0.3845	0.327	0.2418	0.1072	NM_001012471	315936	NP_001012489	zinc finger and BTB domain-containing protein 38	0
Zfp280b	chr20	-	15736577	15622432	114145	1908	HCP	0.0161301	100	up	0.0133333	0	0.01	0.02	0.01	0	0	0	1	3	1	0	0	0	1	2	1	0	0	0	0	0	0	0	0	0	NM_001106384	294343	NP_001099854	zinc finger protein 280B	0

## Sheet: SupTable_S6b_Genebody T vs S.dn
Supplementary Table S6 (b) List of the Genebodys in differential methylated regions (DMRs): Downregulated after training
GeneBody MeDIP Signal Profiles for T vs S P-value cutoff: 0.05 Fold Change cutoff: 1.5 Column A: GeneName, the related gene name of investigated promoter region. Column B: Chromosome, the chromosome that the transcript lies in. Column C: Strand, the strand of the transcript. Column D: TSS, The start site of the transcript. Column E: TTS, The end site of the transcript. Column F: GeneLength, the l…
T vs S DOWN (genebodys)
genebody information								P-value, fold change, regulation			Group MeDIP-score (Read-counts/kb)		MeDIP-score (Read-counts/kb)						Relative Methylation level (Read-counts/kb/CpGNumber)						Read-counts(normalized)						Read-counts(raw)
GeneName	Chromosome	Strand	TSS	TTS	GeneLength	CpGNumber(Genebody Region)	Promoter_Classification	P-value (T vs S)	Fold Change (T vs S)	Regulation	group T	group S	16T	19T	26T	15S	24S	28S	16T	19T	26T	15S	24S	28S	16T	19T	26T	15S	24S	28S	16T	19T	26T	15S	24S	28S	Accession	GeneID	ProteinID	ProteinName	OMIMID	mRNADescription
Clec14a	chr6	-	88835788	88832646	3142	5	ICP	0.0351689	-2.69607	down	8.39	22.62	11.1	9.69	4.38	15.03	28.91	23.92	13	11	5	17	33	27	12	8	5	14	15	16	2.2191	1.9388	0.8757	3.0051	5.7827	4.7846	NM_001014077	314148	NP_001014099	C-type lectin domain family 14 member A precursor	0
Ddx17	chr7	-	120758011	120754841	3170	20	LCP	0.0424564	-1.71977	down	18.83	32.3833	21.66	17.74	17.09	26.19	30.1	40.86	25	21	20	31	35	48	24	15	20	25	16	28	1.083	0.8871	0.8547	1.3094	1.5051	2.0432	NM_001015018	315133	NP_001015018	DEAD (Asp-Glu-Ala-Asp) box polypeptide 17	0
Gemin6	chr6	+	2884037	2888452	4415	24	ICP	0.0188793	-1.61808	down	13.31	21.5367	14.87	9.74	15.32	23.85	20.96	19.8	36	24	37	58	51	48	34	17	37	47	23	28	0.6194	0.4059	0.6384	0.9939	0.8735	0.8249	NM_001009466	362688	NP_001009466	gem-associated protein 6	0
Pcdhb20	chr18	+	30288724	30292099	3375	22	ICP	0.00260816	-2.999	down	6.66	19.9733	5.38	8.05	6.55	18.72	17.61	23.59	7	11	9	26	24	32	7	8	9	21	11	19	0.2443	0.366	0.2975	0.8509	0.8005	1.0725	NM_001109395	680203	NP_001102865	protocadherin beta-14 precursor	0
Pdcl	chr3	-	26849041	26841568	7473	37	ICP	0.00882175	-1.89176	down	2.06333	3.90333	1.93	1.52	2.74	4.03	3.62	4.06	11	8	15	22	20	22	10	6	15	18	9	13	0.0521	0.041	0.0741	0.1089	0.0978	0.1096	NM_022247	64013	NP_071583	phosducin-like protein	0	binds and regulates G protein beta-gamma subunits; inhibits chaperonin CCT activity [RGD, Feb 2006]. ##Evidence-Data-START## Transcript exon combination :: L15354.1, BC097322.1 [ECO:0000332] ##Evidence-Data-END##
Tmem170a	chr19	-	54901828	54897333	4495	38	LCP	0.0152007	-1.6057	down	15.2167	24.4333	17.35	13.87	14.43	20.63	27.35	25.32	43	35	36	51	68	63	41	25	36	42	31	37	0.4566	0.3649	0.3797	0.5429	0.7197	0.6664	NM_001134608	498953	NP_001128080	transmembrane protein 170A	0
Ubxn1	chr1	+	232005790	232009471	3681	22	HCP	0.0270186	-1.50243	down	23.3667	35.1067	29.52	19.76	20.82	32.08	36.67	36.57	50	33	35	54	62	61	47	24	35	44	28	36	1.342	0.898	0.9464	1.4582	1.6666	1.6622	NM_001034829	293719	NP_001030001	UBX domain-containing protein 1	0
Ugt2a3	chr14	+	22165754	22351508	185754	1093	LCP	0.0461319	-1.54706	down	3.57667	5.53333	3.72	3.63	3.38	6.65	5.64	4.31	683	667	621	1222	1037	792	647	482	621	997	471	464	0.0034	0.0033	0.0031	0.0061	0.0052	0.0039	NM_001135869	289533	NP_001129341	UDP-glucuronosyltransferase 2A3 precursor	0
Urod	chr5	-	139654649	139650562	4087	23	ICP	0.0194991	-1.58188	down	20.2733	32.07	17.71	25.86	17.25	31.13	34.81	30.27	37	54	36	65	73	63	35	39	36	53	33	37	0.7699	1.1243	0.75	1.3533	1.5133	1.3162	NM_019209	29421	NP_062082	uroporphyrinogen decarboxylase	0	enzyme involved in catalyzing the conversion of uroporphyrinogen to coproporphyrinogen [RGD, Feb 2006]. Publication Note: This RefSeq record includes a subset of the publications that are available for this gene. Please see the Gene record to access additional publications. ##Evidence-Data-START## Transcript exon combination :: BC158690.1, FQ234620.1 [ECO:0000332] ##Evidence-Data-END##
